# Supplementary material for: The Gene Ail for the Attachment–Invasion Locus Protein of Yersinia enterocolitica Biotype 1A Strains Is Located on the Genomes of Novel Prophages
Source: Int J Mol Sci. 2025 Nov 19;26(22):11166. doi: 10.3390/ijms262211166 (PMC12653942; doi:10.3390/ijms262211166)
Supplement: Supplementary file 1 [file ijms-26-11166-s001.zip › Table S1.xlsx]

## Sheet: Tabelle1
Strain ID (BfR)	Sequene type (MLST)	Allele profile (MLST: adk-argA-aroA-glnA-thrA-tmk-trpE	No. AMR determinants	AMR determinants	Localization of AMR determinants	AMR resistances (classes)	Stress determinants	No. virulence factors	Virulence factors	No. Virulence factors (classes)	Plasmid inc-types	Cumulative plasmid size (bp)	Reference genome identity	Reference genome accession	Reference genome	FastANI genome	Identity (%)	Coverage
13-YE00019	n.a.	191-10-39-22-220-19-~16	2	blaA;vat(F)	chromosome (2)	BETA-LACTAM (blaA);STREPTOGRAMIN (vat(F))	METAL (arsR,fieF)	125	ail;cheA;cheB;cheD;cheR;cheW;cheY;cheZ;fepD;fes;flgA;flgB;flgC;flgC;flgD;flgE;flgF;flgG;flgH;flgH;flgI;flgJ;flgK;flgL;flgM;flgN;flhA;flhB;flhC;flhD;flhE;fliA;fliB;fliC;fliC;fliD;fliE;fliF;fliG;fliH;fliI;fliJ;fliK;fliL;fliM;fliN;fliN;fliO;fliP;fliP;fliQ;fliQ;fliR;fliS;fliT;fliZ;glu;hreP;invA;invB;lafU;motA;motA;motB;pla;psaC;psaF;rovA;sat;sctD;sctI;sctJ;sctL;sctR;ssaG;tolC;wzzE;yapE;yaxA;yaxB;YE;Y…	Adherence (3);Effector_delivery_system (29);Exoenzyme (1);Exotoxin (4);Immune_modulation (10);Invasion (3);Motility (50);N/A (7);Nutritional/Metabolic_factor (7);Others (11)	n.d.	3558	0.744	GCF_001146765.1	Yersinia enterocolitica strain IP27818	Yersinia_enterocolitica~IP26014~GCF_001160345.1	99.1	0.92
13-YE00020	n.a.	191-10-39-22-220-19-~16	2	blaA;vat(F)	chromosome (2)	BETA-LACTAM (blaA);STREPTOGRAMIN (vat(F))	METAL (arsR,fieF)	125	ail;cheA;cheB;cheD;cheR;cheW;cheY;cheZ;fepD;fes;flgA;flgB;flgC;flgC;flgD;flgE;flgF;flgG;flgH;flgH;flgI;flgJ;flgK;flgL;flgM;flgN;flhA;flhB;flhC;flhD;flhE;fliA;fliB;fliC;fliC;fliD;fliE;fliF;fliG;fliH;fliI;fliJ;fliK;fliL;fliM;fliN;fliN;fliO;fliP;fliP;fliQ;fliQ;fliR;fliS;fliT;fliZ;glu;hreP;invA;invB;lafU;motA;motA;motB;pla;psaC;psaF;rovA;sat;sctD;sctI;sctJ;sctL;sctR;ssaG;tolC;wzzE;yapE;yaxA;yaxB;YE;Y…	Adherence (3);Effector_delivery_system (29);Exoenzyme (1);Exotoxin (4);Immune_modulation (10);Invasion (3);Motility (50);N/A (7);Nutritional/Metabolic_factor (7);Others (11)	n.d.	3558	0.744	GCF_001146765.1	Yersinia enterocolitica strain IP27818	Yersinia_enterocolitica~IP26014~GCF_001160345.1	99.1	0.92
14-YE00056	n.a.	12-21-~125-22-25-28-16	2	blaA;vat(F)	chromosome (2)	BETA-LACTAM (blaA);STREPTOGRAMIN (vat(F))	METAL (arsR,fieF)	127	ail;cheA;cheB;cheD;cheR;cheW;cheY;cheZ;fepD;fes;flgA;flgB;flgC;flgC;flgD;flgE;flgF;flgG;flgH;flgH;flgI;flgJ;flgK;flgL;flgM;flgN;flhA;flhB;flhC;flhD;flhE;fliA;fliB;fliC;fliC;fliC;fliC;fliD;fliE;fliF;fliG;fliH;fliI;fliJ;fliK;fliL;fliM;fliN;fliN;fliO;fliP;fliP;fliQ;fliQ;fliR;fliS;fliT;fliZ;glu;hreP;invA;invB;lafU;motA;motA;motB;pla;psaC;psaE;psaF;rovA;sat;sctD;sctI;sctJ;sctL;sctR;ssaG;tolC;wzzE;yapE…	Adherence (4);Effector_delivery_system (29);Exoenzyme (1);Exotoxin (4);Immune_modulation (9);Invasion (3);Motility (52);N/A (7);Nutritional/Metabolic_factor (7);Others (11)	n.d.	7250	0.726	GCF_001160345.1	Yersinia enterocolitica strain IP26014	Yersinia_enterocolitica~IP26014~GCF_001160345.1	99.2	0.91
14-YE00065	648	12-21-21-22-171-28-19	2	blaA;vat(F)	chromosome (2)	BETA-LACTAM (blaA);STREPTOGRAMIN (vat(F))	METAL (arsR,fieF)	125	ail;cheA;cheB;cheD;cheR;cheW;cheY;cheZ;fepD;fes;flgA;flgB;flgC;flgC;flgD;flgE;flgF;flgG;flgH;flgH;flgI;flgJ;flgK;flgL;flgM;flgN;flhA;flhB;flhC;flhD;flhE;fliA;fliB;fliC;fliC;fliC;fliC;fliD;fliE;fliF;fliG;fliH;fliI;fliJ;fliK;fliL;fliM;fliN;fliN;fliO;fliP;fliP;fliQ;fliQ;fliR;fliS;fliT;fliZ;glu;hreP;invA;invB;lafU;motA;motA;motB;pla;psaC;rovA;sat;sctD;sctI;sctJ;sctL;sctR;ssaG;tolC;wzzE;yapE;yaxA;yaxB…	Adherence (2);Effector_delivery_system (29);Exoenzyme (1);Exotoxin (4);Immune_modulation (9);Invasion (3);Motility (52);N/A (7);Nutritional/Metabolic_factor (7);Others (11)	n.d.	3552	0.757	GCF_001218705.1	Yersinia enterocolitica strain YE227/02	Yersinia_enterocolitica~IP26014~GCF_001160345.1	99.2	0.95
16-YE00049	n.a.	80-21-25-22-25-161-81	2	blaA;vat(F)	chromosome (2)	BETA-LACTAM (blaA);STREPTOGRAMIN (vat(F))	METAL (arsR,fieF)	119	ail;cheA;cheB;cheD;cheR;cheW;cheY;cheZ;fepD;fes;flgA;flgB;flgC;flgC;flgD;flgE;flgF;flgG;flgH;flgH;flgI;flgJ;flgK;flgL;flgM;flgN;flhA;flhB;flhC;flhD;flhE;fliA;fliB;fliC;fliC;fliC;fliD;fliE;fliF;fliG;fliH;fliI;fliJ;fliK;fliL;fliM;fliN;fliN;fliO;fliP;fliP;fliQ;fliQ;fliR;fliS;fliT;fliZ;glu;hreP;invA;invB;lafU;motA;motA;motB;pla;psaC;rfbF;rfbH;rovA;sat;sctD;sctI;sctJ;sctL;sctR;ssaG;tolC;wzzE;yapE;yaxA…	Adherence (2);Effector_delivery_system (29);Exoenzyme (1);Exotoxin (4);Immune_modulation (5);Invasion (3);Motility (51);N/A (7);Nutritional/Metabolic_factor (7);Others (10)	n.d.	88868	0.711	GCF_001160345.1	Yersinia enterocolitica strain IP26014	Yersinia_enterocolitica~IP26014~GCF_001160345.1	99.2	0.91
16-YE00050	n.a.	80-21-25-22-25-161-81	2	blaA;vat(F)	chromosome (2)	BETA-LACTAM (blaA);STREPTOGRAMIN (vat(F))	METAL (arsR,fieF)	119	ail;cheA;cheB;cheD;cheR;cheW;cheY;cheZ;fepD;fes;flgA;flgB;flgC;flgC;flgD;flgE;flgF;flgG;flgH;flgH;flgI;flgJ;flgK;flgL;flgM;flgN;flhA;flhB;flhC;flhD;flhE;fliA;fliB;fliC;fliC;fliC;fliD;fliE;fliF;fliG;fliH;fliI;fliJ;fliK;fliL;fliM;fliN;fliN;fliO;fliP;fliP;fliQ;fliQ;fliR;fliS;fliT;fliZ;glu;hreP;invA;invB;lafU;motA;motA;motB;pla;psaC;rfbF;rfbH;rovA;sat;sctD;sctI;sctJ;sctL;sctR;ssaG;tolC;wzzE;yapE;yaxA…	Adherence (2);Effector_delivery_system (29);Exoenzyme (1);Exotoxin (4);Immune_modulation (5);Invasion (3);Motility (51);N/A (7);Nutritional/Metabolic_factor (7);Others (10)	n.d.	88844	0.711	GCF_001160345.1	Yersinia enterocolitica strain IP26014	Yersinia_enterocolitica~IP26014~GCF_001160345.1	99.2	0.91
16-YE00051	n.a.	80-21-25-22-25-161-81	2	blaA;vat(F)	chromosome (2)	BETA-LACTAM (blaA);STREPTOGRAMIN (vat(F))	METAL (arsR,fieF)	119	ail;cheA;cheB;cheD;cheR;cheW;cheY;cheZ;fepD;fes;flgA;flgB;flgC;flgC;flgD;flgE;flgF;flgG;flgH;flgH;flgI;flgJ;flgK;flgL;flgM;flgN;flhA;flhB;flhC;flhD;flhE;fliA;fliB;fliC;fliC;fliC;fliD;fliE;fliF;fliG;fliH;fliI;fliJ;fliK;fliL;fliM;fliN;fliN;fliO;fliP;fliP;fliQ;fliQ;fliR;fliS;fliT;fliZ;glu;hreP;invA;invB;lafU;motA;motA;motB;pla;psaC;rfbF;rfbH;rovA;sat;sctD;sctI;sctJ;sctL;sctR;ssaG;tolC;wzzE;yapE;yaxA…	Adherence (2);Effector_delivery_system (29);Exoenzyme (1);Exotoxin (4);Immune_modulation (5);Invasion (3);Motility (51);N/A (7);Nutritional/Metabolic_factor (7);Others (10)	n.d.	88844	0.711	GCF_001160345.1	Yersinia enterocolitica strain IP26014	Yersinia_enterocolitica~IP26014~GCF_001160345.1	99.2	0.92
16-YE00052	n.a.	80-21-25-22-25-161-81	2	blaA;vat(F)	chromosome (2)	BETA-LACTAM (blaA);STREPTOGRAMIN (vat(F))	METAL (arsR,fieF)	119	ail;cheA;cheB;cheD;cheR;cheW;cheY;cheZ;fepD;fes;flgA;flgB;flgC;flgC;flgD;flgE;flgF;flgG;flgH;flgH;flgI;flgJ;flgK;flgL;flgM;flgN;flhA;flhB;flhC;flhD;flhE;fliA;fliB;fliC;fliC;fliC;fliD;fliE;fliF;fliG;fliH;fliI;fliJ;fliK;fliL;fliM;fliN;fliN;fliO;fliP;fliP;fliQ;fliQ;fliR;fliS;fliT;fliZ;glu;hreP;invA;invB;lafU;motA;motA;motB;pla;psaC;rfbF;rfbH;rovA;sat;sctD;sctI;sctJ;sctL;sctR;ssaG;tolC;wzzE;yapE;yaxA…	Adherence (2);Effector_delivery_system (29);Exoenzyme (1);Exotoxin (4);Immune_modulation (5);Invasion (3);Motility (51);N/A (7);Nutritional/Metabolic_factor (7);Others (10)	n.d.	88844	0.711	GCF_001160345.1	Yersinia enterocolitica strain IP26014	Yersinia_enterocolitica~IP26014~GCF_001160345.1	99.2	0.92
16-YE00053	n.a.	80-21-25-22-25-161-81	2	blaA;vat(F)	chromosome (2)	BETA-LACTAM (blaA);STREPTOGRAMIN (vat(F))	METAL (arsR,fieF)	119	ail;cheA;cheB;cheD;cheR;cheW;cheY;cheZ;fepD;fes;flgA;flgB;flgC;flgC;flgD;flgE;flgF;flgG;flgH;flgH;flgI;flgJ;flgK;flgL;flgM;flgN;flhA;flhB;flhC;flhD;flhE;fliA;fliB;fliC;fliC;fliC;fliD;fliE;fliF;fliG;fliH;fliI;fliJ;fliK;fliL;fliM;fliN;fliN;fliO;fliP;fliP;fliQ;fliQ;fliR;fliS;fliT;fliZ;glu;hreP;invA;invB;lafU;motA;motA;motB;pla;psaC;rfbF;rfbH;rovA;sat;sctD;sctI;sctJ;sctL;sctR;ssaG;tolC;wzzE;yapE;yaxA…	Adherence (2);Effector_delivery_system (29);Exoenzyme (1);Exotoxin (4);Immune_modulation (5);Invasion (3);Motility (51);N/A (7);Nutritional/Metabolic_factor (7);Others (10)	n.d.	88844	0.711	GCF_001160345.1	Yersinia enterocolitica strain IP26014	Yersinia_enterocolitica~IP26014~GCF_001160345.1	99.2	0.92
16-YE00195	832	72-123-76-75-151-144-238	1	blaA	chromosome (1)	BETA-LACTAM (blaA)	METAL (arsR,fieF)	118	ail;cheA;cheB;cheD;cheR;cheW;cheY;cheZ;fepD;fes;flgA;flgB;flgC;flgC;flgD;flgE;flgF;flgG;flgH;flgH;flgI;flgJ;flgK;flgL;flgM;flgN;flhA;flhB;flhC;flhD;flhE;fliA;fliB;fliC;fliC;fliC;fliD;fliE;fliF;fliG;fliH;fliI;fliJ;fliK;fliL;fliM;fliN;fliN;fliO;fliP;fliP;fliQ;fliQ;fliR;fliS;fliT;fliZ;glu;invA;invB;lafU;motA;motB;pla;rovA;sctD;sctI;sctJ;sctL;sctR;ssaG;tolC;wzzE;yapE;yaxA;yaxB;YE;YE;YE;YE;YE;YE;YE105…	Adherence (1);Effector_delivery_system (29);Exoenzyme (1);Exotoxin (4);Immune_modulation (8);Invasion (3);Motility (51);N/A (5);Nutritional/Metabolic_factor (7);Others (9)	FII(Cf)_1	39900	0.695	GCF_001983245.1	Yersinia enterocolitica strain Y1WildBoar1B	Yersinia_enterocolitica~IP26014~GCF_001160345.1	96.6	0.85
18-YE00051	n.a.	20-21-208-22-21-~75-~16	2	blaA;vat(F)	chromosome (2)	BETA-LACTAM (blaA);STREPTOGRAMIN (vat(F))	METAL (arsR,fieF)	125	ail;cheA;cheB;cheD;cheR;cheW;cheY;cheZ;fepD;fes;flgA;flgB;flgC;flgC;flgD;flgE;flgF;flgG;flgH;flgH;flgI;flgJ;flgK;flgL;flgM;flgN;flhA;flhB;flhC;flhD;flhE;fliA;fliB;fliC;fliC;fliC;fliD;fliE;fliF;fliG;fliH;fliI;fliJ;fliK;fliL;fliM;fliN;fliN;fliO;fliP;fliP;fliQ;fliQ;fliR;fliS;fliT;fliZ;glu;hreP;invA;invB;lafU;motA;motA;motB;myfA;pla;psaB;psaC;psaE;psaF;rfbF;rfbH;rovA;sat;sctD;sctI;sctJ;sctL;sctR;ssaG…	Adherence (5);Effector_delivery_system (29);Exoenzyme (1);Exotoxin (4);Immune_modulation (5);Invasion (3);Motility (51);N/A (9);Nutritional/Metabolic_factor (7);Others (11)	n.d.	106598	0.75	GCF_001102905.1	Yersinia enterocolitica strain YE53/30444	Yersinia_enterocolitica~IP26014~GCF_001160345.1	99.2	0.92
18-YE00061	n.a.	12-21-21-22-25-245-81	2	blaA;vat(F)	chromosome (2)	BETA-LACTAM (blaA);STREPTOGRAMIN (vat(F))	METAL (arsR,fieF)	119	ail;cheA;cheB;cheD;cheR;cheW;cheY;cheZ;fepD;fes;flgA;flgB;flgC;flgC;flgD;flgE;flgF;flgG;flgH;flgH;flgI;flgJ;flgK;flgL;flgM;flgN;flhA;flhB;flhC;flhD;flhE;fliA;fliB;fliC;fliC;fliD;fliE;fliF;fliG;fliH;fliI;fliJ;fliK;fliL;fliM;fliN;fliN;fliO;fliP;fliP;fliQ;fliQ;fliR;fliS;fliT;fliZ;glu;hreP;invA;invB;lafU;motA;motA;motB;pla;psaC;rfbF;rfbH;rovA;sat;sctD;sctI;sctJ;sctL;sctR;ssaG;tolC;wzzE;yapE;yaxA;yaxB…	Adherence (2);Effector_delivery_system (29);Exoenzyme (1);Exotoxin (4);Immune_modulation (5);Invasion (3);Motility (50);N/A (7);Nutritional/Metabolic_factor (7);Others (11)	IncFII(pKP91)_1	101996	0.723	GCF_001218705.1	Yersinia enterocolitica strain YE227/02	Yersinia_enterocolitica~IP26014~GCF_001160345.1	99.2	0.92
20-YE00012	1080	12-10-25-22-21-15-16	2	blaA;vat(F)	chromosome (2)	BETA-LACTAM (blaA);STREPTOGRAMIN (vat(F))	METAL (arsR,fieF)	127	ail;cheA;cheB;cheD;cheR;cheW;cheY;cheZ;fepD;fes;flgA;flgB;flgC;flgC;flgD;flgE;flgF;flgG;flgH;flgH;flgI;flgJ;flgK;flgL;flgM;flgN;flhA;flhB;flhC;flhD;flhE;fliA;fliB;fliC;fliC;fliC;fliC;fliD;fliE;fliF;fliG;fliH;fliI;fliJ;fliK;fliL;fliM;fliN;fliN;fliO;fliP;fliP;fliQ;fliQ;fliR;fliS;fliT;fliZ;glu;hreP;invA;invB;lafU;motA;motA;motB;pla;psaC;psaE;psaF;rovA;sat;sctD;sctI;sctJ;sctL;sctR;ssaG;tolC;wzzE;yapE…	Adherence (4);Effector_delivery_system (29);Exoenzyme (1);Exotoxin (4);Immune_modulation (9);Invasion (3);Motility (52);N/A (7);Nutritional/Metabolic_factor (7);Others (11)	n.d.	22961	0.794	GCF_001135745.1	Yersinia enterocolitica strain IP26618	Yersinia_enterocolitica~IP26014~GCF_001160345.1	99.2	0.94
20-YE00187	428	80-21-21-22-25-103-81	2	blaA;vat(F)	chromosome (2)	BETA-LACTAM (blaA);STREPTOGRAMIN (vat(F))	METAL (arsR,fieF)	124	ail;cheA;cheB;cheD;cheR;cheW;cheY;cheZ;fepD;fes;flgA;flgB;flgC;flgC;flgD;flgE;flgF;flgG;flgH;flgH;flgI;flgJ;flgK;flgL;flgM;flgN;flhA;flhB;flhC;flhD;flhE;fliA;fliB;fliC;fliC;fliC;fliC;fliD;fliE;fliF;fliG;fliH;fliI;fliJ;fliK;fliL;fliM;fliN;fliN;fliO;fliP;fliP;fliQ;fliQ;fliR;fliS;fliT;fliZ;glu;hreP;invA;invB;lafU;motA;motA;motB;myfA;pla;psaB;psaC;psaF;rfbF;rfbH;rovA;sat;sctD;sctI;sctJ;sctL;sctR;ssaG…	Adherence (4);Effector_delivery_system (29);Exoenzyme (1);Exotoxin (4);Immune_modulation (5);Invasion (3);Motility (52);N/A (8);Nutritional/Metabolic_factor (7);Others (11)	IncX1_1	54980	0.747	GCF_001218705.1	Yersinia enterocolitica strain YE227/02	Yersinia_enterocolitica~IP26014~GCF_001160345.1	99.1	0.93
20-YE00191-1	304	29-10-31-22-25-28-19	2	blaA;vat(F)	chromosome (2)	BETA-LACTAM (blaA);STREPTOGRAMIN (vat(F))	METAL (arsR,fieF)	112	ail;cheA;cheB;cheD;cheR;cheW;cheY;cheZ;fepD;fes;flgA;flgB;flgC;flgD;flgE;flgF;flgG;flgH;flgI;flgJ;flgK;flgL;flgM;flgN;flhA;flhB;flhC;flhD;flhE;fliA;fliB;fliC;fliC;fliC;fliC;fliD;fliE;fliF;fliG;fliH;fliI;fliJ;fliK;fliL;fliM;fliN;fliO;fliP;fliQ;fliR;fliS;fliT;fliZ;glu;hreP;invA;invB;lafU;motA;motB;pla;psaC;psaF;rfbF;rfbH;rovA;sat;sctD;sctI;sctJ;sctL;sctR;ssaG;tolC;wzzE;yapE;yaxA;yaxB;YE;YE;YE;YE;YE…	Adherence (3);Effector_delivery_system (29);Exoenzyme (1);Exotoxin (4);Immune_modulation (5);Invasion (3);Motility (52);N/A (7);Nutritional/Metabolic_factor (7);Others (1)	n.d.	23965	0.75	GCF_001217685.1	Yersinia enterocolitica strain YE41/03	Yersinia_enterocolitica~IP26014~GCF_001160345.1	99.1	0.93
21-YE00011	832	72-123-76-75-151-144-238	1	blaA	chromosome (1)	BETA-LACTAM (blaA)	METAL (arsR,fieF)	118	ail;cheA;cheB;cheD;cheR;cheW;cheY;cheZ;fepD;fes;flgA;flgB;flgC;flgC;flgD;flgE;flgF;flgG;flgH;flgH;flgI;flgJ;flgK;flgL;flgM;flgN;flhA;flhB;flhC;flhD;flhE;fliA;fliB;fliC;fliC;fliC;fliD;fliE;fliF;fliG;fliH;fliI;fliJ;fliK;fliL;fliM;fliN;fliN;fliO;fliP;fliP;fliQ;fliQ;fliR;fliS;fliT;fliZ;glu;invA;invB;lafU;motA;motB;pla;rovA;sctD;sctI;sctJ;sctL;sctR;ssaG;tolC;wzzE;yapE;yaxA;yaxB;YE;YE;YE;YE;YE;YE;YE105…	Adherence (1);Effector_delivery_system (29);Exoenzyme (1);Exotoxin (4);Immune_modulation (8);Invasion (3);Motility (51);N/A (5);Nutritional/Metabolic_factor (7);Others (9)	FII(Cf)_1	59340	0.695	GCF_001983245.1	Yersinia enterocolitica strain Y1WildBoar1B	Yersinia_enterocolitica~IP26014~GCF_001160345.1	96.6	0.85
21-YE00165	428	80-21-21-22-25-103-81	2	blaA;vat(F)	chromosome (2)	BETA-LACTAM (blaA);STREPTOGRAMIN (vat(F))	METAL (arsR,fieF)	124	ail;cheA;cheB;cheD;cheR;cheW;cheY;cheZ;fepD;fes;flgA;flgB;flgC;flgC;flgD;flgE;flgF;flgG;flgH;flgH;flgI;flgJ;flgK;flgL;flgM;flgN;flhA;flhB;flhC;flhD;flhE;fliA;fliB;fliC;fliC;fliC;fliC;fliD;fliE;fliF;fliG;fliH;fliI;fliJ;fliK;fliL;fliM;fliN;fliN;fliO;fliP;fliP;fliQ;fliQ;fliR;fliS;fliT;fliZ;glu;hreP;invA;invB;lafU;motA;motA;motB;myfA;pla;psaB;psaC;psaF;rfbF;rfbH;rovA;sat;sctD;sctI;sctJ;sctL;sctR;ssaG…	Adherence (4);Effector_delivery_system (29);Exoenzyme (1);Exotoxin (4);Immune_modulation (5);Invasion (3);Motility (52);N/A (8);Nutritional/Metabolic_factor (7);Others (11)	n.d.	0	0.723	GCF_001218705.1	Yersinia enterocolitica strain YE227/02	Yersinia_enterocolitica~IP26014~GCF_001160345.1	99.1	0.92
22-YE00038-1	n.a.	~72-~123-76-75-87-175-145	1	blaA	chromosome (1)	BETA-LACTAM (blaA)	METAL (arsR,fieF)	117	ail;cheA;cheB;cheD;cheR;cheW;cheY;cheZ;fepD;fes;flgA;flgB;flgC;flgC;flgD;flgE;flgF;flgG;flgH;flgH;flgI;flgJ;flgK;flgL;flgM;flgN;flhA;flhB;flhC;flhD;flhE;fliA;fliB;fliC;fliD;fliE;fliF;fliG;fliH;fliI;fliJ;fliK;fliL;fliM;fliN;fliN;fliO;fliP;fliP;fliQ;fliQ;fliR;fliS;fliT;fliZ;glu;invA;invB;lafU;motA;motB;pla;rovA;sctD;sctI;sctJ;sctL;sctR;ssaG;tolC;wzzE;yapE;yaxA;yaxB;YE;YE;YE;YE;YE;YE;YE105;YE105;YE1…	Adherence (1);Effector_delivery_system (29);Exoenzyme (1);Exotoxin (4);Immune_modulation (10);Invasion (3);Motility (49);N/A (5);Nutritional/Metabolic_factor (7);Others (8)	FII(Cf)_1	49137	0.676	GCF_001983245.1	Yersinia enterocolitica strain Y1WildBoar1B	Yersinia_enterocolitica~IP26014~GCF_001160345.1	96.6	0.85
22-YE00038-2	n.a.	~72-~123-76-75-87-175-145	1	blaA	chromosome (1)	BETA-LACTAM (blaA)	METAL (arsR,fieF)	117	ail;cheA;cheB;cheD;cheR;cheW;cheY;cheZ;fepD;fes;flgA;flgB;flgC;flgC;flgD;flgE;flgF;flgG;flgH;flgH;flgI;flgJ;flgK;flgL;flgM;flgN;flhA;flhB;flhC;flhD;flhE;fliA;fliB;fliC;fliD;fliE;fliF;fliG;fliH;fliI;fliJ;fliK;fliL;fliM;fliN;fliN;fliO;fliP;fliP;fliQ;fliQ;fliR;fliS;fliT;fliZ;glu;invA;invB;lafU;motA;motB;pla;rovA;sctD;sctI;sctJ;sctL;sctR;ssaG;tolC;wzzE;yapE;yaxA;yaxB;YE;YE;YE;YE;YE;YE;YE105;YE105;YE1…	Adherence (1);Effector_delivery_system (29);Exoenzyme (1);Exotoxin (4);Immune_modulation (10);Invasion (3);Motility (49);N/A (5);Nutritional/Metabolic_factor (7);Others (8)	FII(Cf)_1	26107	0.676	GCF_001983245.1	Yersinia enterocolitica strain Y1WildBoar1B	Yersinia_enterocolitica~IP26014~GCF_001160345.1	96.5	0.86
22-YE00187-3	n.a.	12-41-21-22-21-75-274	2	blaA;vat(F)	chromosome (2)	BETA-LACTAM (blaA);STREPTOGRAMIN (vat(F))	METAL (arsR,fieF)	126	ail;cheA;cheB;cheD;cheR;cheW;cheY;cheZ;fepD;fes;flgA;flgB;flgC;flgC;flgD;flgE;flgF;flgG;flgH;flgH;flgI;flgJ;flgK;flgL;flgM;flgN;flhA;flhB;flhC;flhD;flhE;fliA;fliB;fliC;fliC;fliC;fliC;fliD;fliE;fliF;fliG;fliH;fliI;fliJ;fliK;fliL;fliM;fliN;fliN;fliO;fliP;fliP;fliQ;fliQ;fliR;fliS;fliT;fliZ;glu;hreP;invA;invB;lafU;motA;motA;motB;pla;psaB;psaC;rovA;sat;sctD;sctI;sctJ;sctL;sctR;ssaG;tolC;wzzE;yapE;yaxA…	Adherence (3);Effector_delivery_system (29);Exoenzyme (1);Exotoxin (4);Immune_modulation (9);Invasion (3);Motility (52);N/A (7);Nutritional/Metabolic_factor (7);Others (11)	n.d.	96077	0.734	GCF_001146765.1	Yersinia enterocolitica strain IP27818	Yersinia_enterocolitica~IP26014~GCF_001160345.1	99.2	0.89
22-YE00196-3	832	72-123-76-75-151-144-238	1	blaA	chromosome (1)	BETA-LACTAM (blaA)	METAL (arsR,fieF)	118	ail;cheA;cheB;cheD;cheR;cheW;cheY;cheZ;fepD;fes;flgA;flgB;flgC;flgC;flgD;flgE;flgF;flgG;flgH;flgH;flgI;flgJ;flgK;flgL;flgM;flgN;flhA;flhB;flhC;flhD;flhE;fliA;fliB;fliC;fliC;fliC;fliD;fliE;fliF;fliG;fliH;fliI;fliJ;fliK;fliL;fliM;fliN;fliN;fliO;fliP;fliP;fliQ;fliQ;fliR;fliS;fliT;fliZ;glu;invA;invB;lafU;motA;motB;pla;rovA;sctD;sctI;sctJ;sctL;sctR;ssaG;tolC;wzzE;yapE;yaxA;yaxB;YE;YE;YE;YE;YE;YE;YE105…	Adherence (1);Effector_delivery_system (29);Exoenzyme (1);Exotoxin (4);Immune_modulation (8);Invasion (3);Motility (51);N/A (5);Nutritional/Metabolic_factor (7);Others (9)	FII(Cf)_1	40638	0.695	GCF_001983245.1	Yersinia enterocolitica strain Y1WildBoar1B	Yersinia_enterocolitica~IP26014~GCF_001160345.1	96.6	0.85
22-YE00197-3	n.a.	12-41-21-22-21-75-274	2	blaA;vat(F)	chromosome (2)	BETA-LACTAM (blaA);STREPTOGRAMIN (vat(F))	METAL (arsR,fieF)	126	ail;cheA;cheB;cheD;cheR;cheW;cheY;cheZ;fepD;fes;flgA;flgB;flgC;flgC;flgD;flgE;flgF;flgG;flgH;flgH;flgI;flgJ;flgK;flgL;flgM;flgN;flhA;flhB;flhC;flhD;flhE;fliA;fliB;fliC;fliC;fliC;fliC;fliD;fliE;fliF;fliG;fliH;fliI;fliJ;fliK;fliL;fliM;fliN;fliN;fliO;fliP;fliP;fliQ;fliQ;fliR;fliS;fliT;fliZ;glu;hreP;invA;invB;lafU;motA;motA;motB;pla;psaB;psaC;rovA;sat;sctD;sctI;sctJ;sctL;sctR;ssaG;tolC;wzzE;yapE;yaxA…	Adherence (3);Effector_delivery_system (29);Exoenzyme (1);Exotoxin (4);Immune_modulation (9);Invasion (3);Motility (52);N/A (7);Nutritional/Metabolic_factor (7);Others (11)	n.d.	22961	0.739	GCF_001146765.1	Yersinia enterocolitica strain IP27818	Yersinia_enterocolitica~IP26014~GCF_001160345.1	99.2	0.91
23-YE00044-2	832	72-123-76-75-151-144-238	1	blaA	chromosome (1)	BETA-LACTAM (blaA)	METAL (arsR,fieF)	118	ail;cheA;cheB;cheD;cheR;cheW;cheY;cheZ;fepD;fes;flgA;flgB;flgC;flgC;flgD;flgE;flgF;flgG;flgH;flgH;flgI;flgJ;flgK;flgL;flgM;flgN;flhA;flhB;flhC;flhD;flhE;fliA;fliB;fliC;fliC;fliC;fliD;fliE;fliF;fliG;fliH;fliI;fliJ;fliK;fliL;fliM;fliN;fliN;fliO;fliP;fliP;fliQ;fliQ;fliR;fliS;fliT;fliZ;glu;invA;invB;lafU;motA;motB;pla;rovA;sctD;sctI;sctJ;sctL;sctR;ssaG;tolC;wzzE;yapE;yaxA;yaxB;YE;YE;YE;YE;YE;YE;YE105…	Adherence (1);Effector_delivery_system (29);Exoenzyme (1);Exotoxin (4);Immune_modulation (8);Invasion (3);Motility (51);N/A (5);Nutritional/Metabolic_factor (7);Others (9)	n.d.	48918	0.69	GCF_001983245.1	Yersinia enterocolitica strain Y1WildBoar1B	Yersinia_enterocolitica~IP26014~GCF_001160345.1	96.6	0.83
23-YE00219-1	428	80-21-21-22-25-103-81	2	blaA;vat(F)	chromosome (2)	BETA-LACTAM (blaA);STREPTOGRAMIN (vat(F))	METAL (arsR,fieF)	123	ail;cheA;cheB;cheD;cheR;cheW;cheY;cheZ;fepD;fes;flgA;flgB;flgC;flgC;flgD;flgE;flgF;flgG;flgH;flgH;flgI;flgJ;flgK;flgL;flgM;flgN;flhA;flhB;flhC;flhD;flhE;fliA;fliB;fliC;fliC;fliC;fliD;fliE;fliF;fliG;fliH;fliI;fliJ;fliK;fliL;fliM;fliN;fliN;fliO;fliP;fliP;fliQ;fliQ;fliR;fliS;fliT;fliZ;glu;hreP;invA;invB;lafU;motA;motA;motB;myfA;pla;psaB;psaC;psaF;rfbF;rfbH;rovA;sat;sctD;sctI;sctJ;sctL;sctR;ssaG;tolC…	Adherence (4);Effector_delivery_system (29);Exoenzyme (1);Exotoxin (4);Immune_modulation (5);Invasion (3);Motility (51);N/A (8);Nutritional/Metabolic_factor (7);Others (11)	n.d.	22961	0.718	GCF_001160345.1	Yersinia enterocolitica strain IP26014	Yersinia_enterocolitica~IP26014~GCF_001160345.1	99.1	0.91
23-YE00427	n.a.	125-103-76-75-151-~175-120	1	blaA	chromosome (1)	BETA-LACTAM (blaA)	METAL (arsR,fieF)	118	ail;ail;cheA;cheB;cheD;cheR;cheW;cheY;cheZ;fepD;fes;flgA;flgB;flgC;flgC;flgD;flgE;flgF;flgG;flgH;flgH;flgI;flgJ;flgK;flgL;flgM;flgN;flhA;flhB;flhC;flhD;flhE;fliA;fliB;fliC;fliD;fliE;fliF;fliG;fliH;fliI;fliJ;fliK;fliL;fliM;fliN;fliN;fliO;fliP;fliP;fliQ;fliQ;fliR;fliS;fliT;fliZ;glu;invA;invB;lafU;motA;motB;pla;rovA;sctD;sctI;sctJ;sctL;sctR;ssaG;tolC;wzzE;yapE;yaxA;yaxB;YE;YE;YE;YE;YE;YE;YE105;YE105…	Adherence (1);Effector_delivery_system (29);Exoenzyme (1);Exotoxin (4);Immune_modulation (9);Invasion (4);Motility (49);N/A (5);Nutritional/Metabolic_factor (7);Others (9)	n.d.	106704	0.714	GCF_001983245.1	Yersinia enterocolitica strain Y1WildBoar1B	Yersinia_enterocolitica~IP26014~GCF_001160345.1	96.6	0.88
24-YE00064	450	80-21-21-22-25-103-81	1	blaA	chromosome (1)	BETA-LACTAM (blaA)	METAL (arsR,fieF)	122	ail;ail;cheA;cheB;cheD;cheR;cheW;cheY;cheZ;fepD;fes;flgA;flgB;flgC;flgC;flgD;flgE;flgF;flgG;flgH;flgH;flgI;flgJ;flgK;flgL;flgM;flgN;flhA;flhB;flhC;flhD;flhE;fliA;fliB;fliC;fliC;fliC;fliD;fliE;fliF;fliG;fliH;fliI;fliJ;fliK;fliL;fliM;fliN;fliN;fliO;fliP;fliP;fliQ;fliQ;fliR;fliS;fliT;fliZ;glu;invA;invB;lafU;motA;motA;motB;pla;rovA;sctD;sctI;sctJ;sctL;sctR;ssaG;tolC;wzzE;yapE;yaxA;yaxB;YE;YE;YE;YE;YE…	Adherence (1);Effector_delivery_system (29);Exoenzyme (1);Exotoxin (4);Immune_modulation (9);Invasion (4);Motility (51);N/A (5);Nutritional/Metabolic_factor (7);Others (11)	n.d.	106272	0.753	GCF_001983245.1	Yersinia enterocolitica strain Y1WildBoar1B	Yersinia_enterocolitica~IP26014~GCF_001160345.1	96.6	0.86
25-YE00007	n.a.	12-139-89-~22-134-~75-16	2	blaA;vat(F)	chromosome (2)	BETA-LACTAM (blaA);STREPTOGRAMIN (vat(F))	METAL (arsR,fieF)	138	ail;cheA;cheB;cheD;cheR;cheW;cheY;cheZ;cpsG;fepD;fes;flgA;flgB;flgC;flgC;flgD;flgE;flgF;flgG;flgH;flgH;flgI;flgJ;flgK;flgL;flgM;flgN;flhA;flhB;flhC;flhD;flhE;fliA;fliB;fliC;fliC;fliC;fliD;fliE;fliF;fliG;fliH;fliI;fliJ;fliK;fliL;fliM;fliN;fliN;fliO;fliP;fliP;fliQ;fliQ;fliR;fliS;fliT;fliZ;galE;glu;gmd;hreP;invA;invB;lafU;motA;motA;motB;myfA;pla;psaB;psaC;psaE;psaF;rfbF;rfbG;rovA;sat;sctD;sctI;sctJ;…	Adherence (5);Effector_delivery_system (29);Exoenzyme (1);Exotoxin (4);Immune_modulation (19);Invasion (3);Motility (51);N/A (8);Nutritional/Metabolic_factor (7);Others (11)	n.d.	5944	0.771	GCF_001160345.1	Yersinia enterocolitica strain IP26014	Yersinia_enterocolitica~IP26014~GCF_001160345.1	99.3	0.95
25-YE00016	n.a.	12-139-89-~22-134-~75-16	2	blaA;vat(F)	chromosome (2)	BETA-LACTAM (blaA);STREPTOGRAMIN (vat(F))	METAL (arsR,fieF)	138	ail;cheA;cheB;cheD;cheR;cheW;cheY;cheZ;cpsG;fepD;fes;flgA;flgB;flgC;flgC;flgD;flgE;flgF;flgG;flgH;flgH;flgI;flgJ;flgK;flgL;flgM;flgN;flhA;flhB;flhC;flhD;flhE;fliA;fliB;fliC;fliC;fliC;fliD;fliE;fliF;fliG;fliH;fliI;fliJ;fliK;fliL;fliM;fliN;fliN;fliO;fliP;fliP;fliQ;fliQ;fliR;fliS;fliT;fliZ;galE;glu;gmd;hreP;invA;invB;lafU;motA;motA;motB;myfA;pla;psaB;psaC;psaE;psaF;rfbF;rfbG;rovA;sat;sctD;sctI;sctJ;…	Adherence (5);Effector_delivery_system (29);Exoenzyme (1);Exotoxin (4);Immune_modulation (19);Invasion (3);Motility (51);N/A (8);Nutritional/Metabolic_factor (7);Others (11)	n.d.	5944	0.77	GCF_001160345.1	Yersinia enterocolitica strain IP26014	Yersinia_enterocolitica~IP26014~GCF_001160345.1	99.2	0.95
25-YE00027	428	80-21-21-22-25-103-81	2	blaA;vat(F)	chromosome (2)	BETA-LACTAM (blaA);STREPTOGRAMIN (vat(F))	METAL (arsR,fieF)	124	ail;cheA;cheB;cheD;cheR;cheW;cheY;cheZ;fepD;fes;flgA;flgB;flgC;flgC;flgD;flgE;flgF;flgG;flgH;flgH;flgI;flgJ;flgK;flgL;flgM;flgN;flhA;flhB;flhC;flhD;flhE;fliA;fliB;fliC;fliC;fliC;fliC;fliD;fliE;fliF;fliG;fliH;fliI;fliJ;fliK;fliL;fliM;fliN;fliN;fliO;fliP;fliP;fliQ;fliQ;fliR;fliS;fliT;fliZ;glu;hreP;invA;invB;lafU;motA;motA;motB;myfA;pla;psaB;psaC;psaF;rfbF;rfbH;rovA;sat;sctD;sctI;sctJ;sctL;sctR;ssaG…	Adherence (4);Effector_delivery_system (29);Exoenzyme (1);Exotoxin (4);Immune_modulation (5);Invasion (3);Motility (52);N/A (8);Nutritional/Metabolic_factor (7);Others (11)	IncX1_4	46499	0.731	GCF_001218705.1	Yersinia enterocolitica strain YE227/02	Yersinia_enterocolitica~IP26014~GCF_001160345.1	99.2	0.91
25-YE00072	304	29-10-31-22-25-28-19	2	blaA;vat(F)	chromosome (2)	BETA-LACTAM (blaA);STREPTOGRAMIN (vat(F))	METAL (arsR,fieF)	112	ail;cheA;cheB;cheD;cheR;cheW;cheY;cheZ;fepD;fes;flgA;flgB;flgC;flgD;flgE;flgF;flgG;flgH;flgI;flgJ;flgK;flgL;flgM;flgN;flhA;flhB;flhC;flhD;flhE;fliA;fliB;fliC;fliC;fliC;fliC;fliD;fliE;fliF;fliG;fliH;fliI;fliJ;fliK;fliL;fliM;fliN;fliO;fliP;fliQ;fliR;fliS;fliT;fliZ;glu;hreP;invA;invB;lafU;motA;motB;pla;psaC;psaF;rfbF;rfbH;rovA;sat;sctD;sctI;sctJ;sctL;sctR;ssaG;tolC;wzzE;yapE;yaxA;yaxB;YE;YE;YE;YE;YE…	Adherence (3);Effector_delivery_system (29);Exoenzyme (1);Exotoxin (4);Immune_modulation (5);Invasion (3);Motility (52);N/A (7);Nutritional/Metabolic_factor (7);Others (1)	n.d.	23095	0.747	GCF_001087205.1	Yersinia enterocolitica strain YE15/07	Yersinia_enterocolitica~IP26014~GCF_001160345.1	99.1	0.92
25-YE00073	304	29-10-31-22-25-28-19	2	blaA;vat(F)	chromosome (2)	BETA-LACTAM (blaA);STREPTOGRAMIN (vat(F))	METAL (arsR,fieF)	112	ail;cheA;cheB;cheD;cheR;cheW;cheY;cheZ;fepD;fes;flgA;flgB;flgC;flgD;flgE;flgF;flgG;flgH;flgI;flgJ;flgK;flgL;flgM;flgN;flhA;flhB;flhC;flhD;flhE;fliA;fliB;fliC;fliC;fliC;fliC;fliD;fliE;fliF;fliG;fliH;fliI;fliJ;fliK;fliL;fliM;fliN;fliO;fliP;fliQ;fliR;fliS;fliT;fliZ;glu;hreP;invA;invB;lafU;motA;motB;pla;psaC;psaF;rfbF;rfbH;rovA;sat;sctD;sctI;sctJ;sctL;sctR;ssaG;tolC;wzzE;yapE;yaxA;yaxB;YE;YE;YE;YE;YE…	Adherence (3);Effector_delivery_system (29);Exoenzyme (1);Exotoxin (4);Immune_modulation (5);Invasion (3);Motility (52);N/A (7);Nutritional/Metabolic_factor (7);Others (1)	n.d.	23096	0.751	GCF_001217685.1	Yersinia enterocolitica strain YE41/03	Yersinia_enterocolitica~IP26014~GCF_001160345.1	99.1	0.94
25-YE00081	428	80-21-21-22-25-103-81	2	blaA;vat(F)	chromosome (2)	BETA-LACTAM (blaA);STREPTOGRAMIN (vat(F))	METAL (arsR,fieF)	124	ail;cheA;cheB;cheD;cheR;cheW;cheY;cheZ;fepD;fes;flgA;flgB;flgC;flgC;flgD;flgE;flgF;flgG;flgH;flgH;flgI;flgJ;flgK;flgL;flgM;flgN;flhA;flhB;flhC;flhD;flhE;fliA;fliB;fliC;fliC;fliC;fliC;fliD;fliE;fliF;fliG;fliH;fliI;fliJ;fliK;fliL;fliM;fliN;fliN;fliO;fliP;fliP;fliQ;fliQ;fliR;fliS;fliT;fliZ;glu;hreP;invA;invB;lafU;motA;motA;motB;myfA;pla;psaB;psaC;psaF;rfbF;rfbH;rovA;sat;sctD;sctI;sctJ;sctL;sctR;ssaG…	Adherence (4);Effector_delivery_system (29);Exoenzyme (1);Exotoxin (4);Immune_modulation (5);Invasion (3);Motility (52);N/A (8);Nutritional/Metabolic_factor (7);Others (11)	n.d.	45729	0.728	GCF_001218905.1	Yersinia enterocolitica strain YE221/02	Yersinia_enterocolitica~IP26014~GCF_001160345.1	99.2	0.91
25-YE00084	428	80-21-21-22-25-103-81	2	blaA;vat(F)	chromosome (2)	BETA-LACTAM (blaA);STREPTOGRAMIN (vat(F))	METAL (arsR,fieF)	123	ail;cheA;cheB;cheD;cheR;cheW;cheY;cheZ;fepD;fes;flgA;flgB;flgC;flgC;flgD;flgE;flgF;flgG;flgH;flgH;flgI;flgJ;flgK;flgL;flgM;flgN;flhA;flhB;flhC;flhD;flhE;fliA;fliB;fliC;fliC;fliC;fliD;fliE;fliF;fliG;fliH;fliI;fliJ;fliK;fliL;fliM;fliN;fliN;fliO;fliP;fliP;fliQ;fliQ;fliR;fliS;fliT;fliZ;glu;hreP;invA;invB;lafU;motA;motA;motB;myfA;pla;psaB;psaC;psaF;rfbF;rfbH;rovA;sat;sctD;sctI;sctJ;sctL;sctR;ssaG;tolC…	Adherence (4);Effector_delivery_system (29);Exoenzyme (1);Exotoxin (4);Immune_modulation (5);Invasion (3);Motility (51);N/A (8);Nutritional/Metabolic_factor (7);Others (11)	IncX1_4	46597	0.725	GCF_001218705.1	Yersinia enterocolitica strain YE227/02	Yersinia_enterocolitica~IP26014~GCF_001160345.1	99.1	0.91
25-YE00095	304	29-10-31-22-25-28-19	2	blaA;vat(F)	chromosome (2)	BETA-LACTAM (blaA);STREPTOGRAMIN (vat(F))	METAL (arsR,fieF)	112	ail;cheA;cheB;cheD;cheR;cheW;cheY;cheZ;fepD;fes;flgA;flgB;flgC;flgD;flgE;flgF;flgG;flgH;flgI;flgJ;flgK;flgL;flgM;flgN;flhA;flhB;flhC;flhD;flhE;fliA;fliB;fliC;fliC;fliC;fliC;fliD;fliE;fliF;fliG;fliH;fliI;fliJ;fliK;fliL;fliM;fliN;fliO;fliP;fliQ;fliR;fliS;fliT;fliZ;glu;hreP;invA;invB;lafU;motA;motB;pla;psaC;psaF;rfbF;rfbH;rovA;sat;sctD;sctI;sctJ;sctL;sctR;ssaG;tolC;wzzE;yapE;yaxA;yaxB;YE;YE;YE;YE;YE…	Adherence (3);Effector_delivery_system (29);Exoenzyme (1);Exotoxin (4);Immune_modulation (5);Invasion (3);Motility (52);N/A (7);Nutritional/Metabolic_factor (7);Others (1)	n.d.	24982	0.754	GCF_001217685.1	Yersinia enterocolitica strain YE41/03	Yersinia_enterocolitica~IP26014~GCF_001160345.1	99.2	0.94
25-YE00118	428	80-21-21-22-25-103-81	2	blaA;vat(F)	chromosome (2)	BETA-LACTAM (blaA);STREPTOGRAMIN (vat(F))	METAL (arsR,fieF)	123	ail;cheA;cheB;cheD;cheR;cheW;cheY;cheZ;fepD;fes;flgA;flgB;flgC;flgC;flgD;flgE;flgF;flgG;flgH;flgH;flgI;flgJ;flgK;flgL;flgM;flgN;flhA;flhB;flhC;flhD;flhE;fliA;fliB;fliC;fliC;fliC;fliD;fliE;fliF;fliG;fliH;fliI;fliJ;fliK;fliL;fliM;fliN;fliN;fliO;fliP;fliP;fliQ;fliQ;fliR;fliS;fliT;fliZ;glu;hreP;invA;invB;lafU;motA;motA;motB;myfA;pla;psaB;psaC;psaF;rfbF;rfbH;rovA;sat;sctD;sctI;sctJ;sctL;sctR;ssaG;tolC…	Adherence (4);Effector_delivery_system (29);Exoenzyme (1);Exotoxin (4);Immune_modulation (5);Invasion (3);Motility (51);N/A (8);Nutritional/Metabolic_factor (7);Others (11)	n.d.	13739	0.737	GCF_001218705.1	Yersinia enterocolitica strain YE227/02	Yersinia_enterocolitica~IP26014~GCF_001160345.1	99.1	0.92
25-YE00175	388	20-32-85-32-25-28-79	2	blaA;vat(F)	chromosome (2)	BETA-LACTAM (blaA);STREPTOGRAMIN (vat(F))	METAL (arsR,fieF)	126	ail;cheA;cheB;cheD;cheR;cheW;cheY;cheZ;fepD;fes;flgA;flgB;flgC;flgC;flgD;flgE;flgF;flgG;flgH;flgH;flgI;flgJ;flgK;flgL;flgM;flgN;flhA;flhB;flhC;flhD;flhE;fliA;fliB;fliC;fliC;fliD;fliE;fliF;fliG;fliH;fliI;fliJ;fliK;fliL;fliM;fliN;fliN;fliO;fliP;fliP;fliQ;fliQ;fliR;fliS;fliT;fliZ;glu;hreP;invA;invB;lafU;motA;motA;motB;pla;psaC;psaF;rovA;sat;sctD;sctI;sctJ;sctL;sctR;ssaG;tccC;tolC;wzzE;yapE;yaxA;yaxB…	Adherence (3);Effector_delivery_system (29);Exoenzyme (1);Exotoxin (4);Immune_modulation (10);Invasion (3);Motility (50);N/A (8);Nutritional/Metabolic_factor (7);Others (11)	FII(Cf)_1	39135	0.713	GCF_001102905.1	Yersinia enterocolitica strain YE53/30444	Yersinia_enterocolitica~IP26014~GCF_001160345.1	99	0.89
25-YE00186	648	12-21-21-22-171-28-19	2	blaA;vat(F)	chromosome (2)	BETA-LACTAM (blaA);STREPTOGRAMIN (vat(F))	METAL (arsR,fieF)	125	ail;cheA;cheB;cheD;cheR;cheW;cheY;cheZ;fepD;fes;flgA;flgB;flgC;flgC;flgD;flgE;flgF;flgG;flgH;flgH;flgI;flgJ;flgK;flgL;flgM;flgN;flhA;flhB;flhC;flhD;flhE;fliA;fliB;fliC;fliC;fliC;fliC;fliD;fliE;fliF;fliG;fliH;fliI;fliJ;fliK;fliL;fliM;fliN;fliN;fliO;fliP;fliP;fliQ;fliQ;fliR;fliS;fliT;fliZ;glu;hreP;invA;invB;lafU;motA;motA;motB;pla;psaC;rovA;sat;sctD;sctI;sctJ;sctL;sctR;ssaG;tolC;wzzE;yapE;yaxA;yaxB…	Adherence (2);Effector_delivery_system (29);Exoenzyme (1);Exotoxin (4);Immune_modulation (9);Invasion (3);Motility (52);N/A (7);Nutritional/Metabolic_factor (7);Others (11)	n.d.	3056	0.743	GCF_001218705.1	Yersinia enterocolitica strain YE227/02	Yersinia_enterocolitica~IP26014~GCF_001160345.1	99.2	0.94
25-YE00192	n.a.	62-21-21-~22-171-28-19	2	blaA;vat(F)	chromosome (2)	BETA-LACTAM (blaA);STREPTOGRAMIN (vat(F))	METAL (arsR,fieF)	125	ail;cheA;cheB;cheD;cheR;cheW;cheY;cheZ;fepD;fes;flgA;flgB;flgC;flgC;flgD;flgE;flgF;flgG;flgH;flgH;flgI;flgJ;flgK;flgL;flgM;flgN;flhA;flhB;flhC;flhD;flhE;fliA;fliB;fliC;fliC;fliC;fliC;fliD;fliE;fliF;fliG;fliH;fliI;fliJ;fliK;fliL;fliM;fliN;fliN;fliO;fliP;fliP;fliQ;fliQ;fliR;fliS;fliT;fliZ;glu;hreP;invA;invB;lafU;motA;motA;motB;pla;psaC;rovA;sat;sctD;sctI;sctJ;sctL;sctR;ssaG;tolC;wzzE;yapE;yaxA;yaxB…	Adherence (2);Effector_delivery_system (29);Exoenzyme (1);Exotoxin (4);Immune_modulation (9);Invasion (3);Motility (52);N/A (7);Nutritional/Metabolic_factor (7);Others (11)	n.d.	3482	0.739	GCF_001218705.1	Yersinia enterocolitica strain YE227/02	Yersinia_enterocolitica~IP26014~GCF_001160345.1	99.1	0.93
25-YE00257-0	648	12-21-21-22-171-28-19	2	blaA;vat(F)	chromosome (2)	BETA-LACTAM (blaA);STREPTOGRAMIN (vat(F))	METAL (arsR,fieF)	125	ail;cheA;cheB;cheD;cheR;cheW;cheY;cheZ;fepD;fes;flgA;flgB;flgC;flgC;flgD;flgE;flgF;flgG;flgH;flgH;flgI;flgJ;flgK;flgL;flgM;flgN;flhA;flhB;flhC;flhD;flhE;fliA;fliB;fliC;fliC;fliC;fliC;fliD;fliE;fliF;fliG;fliH;fliI;fliJ;fliK;fliL;fliM;fliN;fliN;fliO;fliP;fliP;fliQ;fliQ;fliR;fliS;fliT;fliZ;glu;hreP;invA;invB;lafU;motA;motA;motB;pla;psaC;rovA;sat;sctD;sctI;sctJ;sctL;sctR;ssaG;tolC;wzzE;yapE;yaxA;yaxB…	Adherence (2);Effector_delivery_system (29);Exoenzyme (1);Exotoxin (4);Immune_modulation (9);Invasion (3);Motility (52);N/A (7);Nutritional/Metabolic_factor (7);Others (11)	n.d.	3056	0.743	GCF_001218705.1	Yersinia enterocolitica strain YE227/02	Yersinia_enterocolitica~IP26014~GCF_001160345.1	99.2	0.94
25-YE00277	388	20-32-85-32-25-28-79	2	blaA;vat(F)	chromosome (2)	BETA-LACTAM (blaA);STREPTOGRAMIN (vat(F))	METAL (fieF,arsR)	126	ail;cheA;cheB;cheD;cheR;cheW;cheY;cheZ;fepD;fes;flgA;flgB;flgC;flgC;flgD;flgE;flgF;flgG;flgH;flgH;flgI;flgJ;flgK;flgL;flgM;flgN;flhA;flhB;flhC;flhD;flhE;fliA;fliB;fliC;fliC;fliD;fliE;fliF;fliG;fliH;fliI;fliJ;fliK;fliL;fliM;fliN;fliN;fliO;fliP;fliP;fliQ;fliQ;fliR;fliS;fliT;fliZ;glu;hreP;invA;invB;lafU;motA;motA;motB;pla;psaC;psaF;rovA;sat;sctD;sctI;sctJ;sctL;sctR;ssaG;tccC;tolC;wzzE;yapE;yaxA;yaxB…	Adherence (3);Effector_delivery_system (29);Exoenzyme (1);Exotoxin (4);Immune_modulation (10);Invasion (3);Motility (50);N/A (8);Nutritional/Metabolic_factor (7);Others (11)	n.d.	44346	0.72	GCF_001102905.1	Yersinia enterocolitica strain YE53/30444	Yersinia_enterocolitica~IP26014~GCF_001160345.1	99.2	0.88
25-YE00283	n.a.	72-123-76-~75-151-~175-120	1	blaA	chromosome (1)	BETA-LACTAM (blaA)	METAL (arsR,fieF)	117	ail;cheA;cheB;cheD;cheR;cheW;cheY;cheZ;fepD;fes;flgA;flgB;flgC;flgC;flgD;flgE;flgF;flgG;flgH;flgH;flgI;flgJ;flgK;flgL;flgM;flgN;flhA;flhB;flhC;flhD;flhE;fliA;fliB;fliC;fliC;fliD;fliE;fliF;fliG;fliH;fliI;fliJ;fliK;fliL;fliM;fliN;fliN;fliO;fliP;fliP;fliQ;fliQ;fliR;fliS;fliT;fliZ;glu;invA;invB;lafU;motA;motB;pla;rovA;sctD;sctI;sctJ;sctL;sctR;ssaG;tolC;wzzE;yapE;yaxA;yaxB;YE;YE;YE;YE;YE;YE;YE105;YE10…	Adherence (1);Effector_delivery_system (29);Exoenzyme (1);Exotoxin (4);Immune_modulation (8);Invasion (3);Motility (50);N/A (5);Nutritional/Metabolic_factor (7);Others (9)	n.d.	0	0.699	GCF_001983245.1	Yersinia enterocolitica strain Y1WildBoar1B	Yersinia_enterocolitica~IP26014~GCF_001160345.1	96.5	0.86
