# Supplementary material for: The Gene Ail for the Attachment–Invasion Locus Protein of Yersinia enterocolitica Biotype 1A Strains Is Located on the Genomes of Novel Prophages
Source: Int J Mol Sci. 2025 Nov 19;26(22):11166. doi: 10.3390/ijms262211166 (PMC12653942; doi:10.3390/ijms262211166)
Supplement: Supplementary file 1 [file ijms-26-11166-s001.zip › Table S2.xls]

## Sheet: vB_Yen_24-YE00064
Element	Start	Stop	Strand	Predicted function	Best match NCBI blastP	Accession	E-value	Nucleotide identity [%]	Nucleotide sequence	Amino acid sequence
ORF01	1229	147	-	Phage integrase	tyrosine-type recombinase/integrase [Yersinia enterocolitica]	WP_339099454	0	100	ATGAAGAAAAGGCCGGCAAAATATGATGCCAACCTGCCGCGCAACCTAACCTACCGAAAATCACGGAAATCGTTCTACTGGCGCAATCCTCTAAACGGGAAAGAAATAGCATTAGGCCAAATATCCCGGAGAGATGCGATTGCTCAAGCTATAGAGGCAAATCATTATATTGAGAAAAATTACTCGCCAATTGCTCTACTGGAACAGCTCAAAGGCGTCCATGAATACACTATGGATAACTGGTTAGAGCGATATGAAATTATCCTGCAACGTAGAAAACTAGCCGCCAACACTTACAAGGTGCGGGCAGGTCATATCAATACGATCAGAGATAAATTCGCCGATAAAGTTCTTAGTAAAATCACAACACTTGATATTGCTGAATTTCTGGAGTCATGG…	MKKRPAKYDANLPRNLTYRKSRKSFYWRNPLNGKEIALGQISRRDAIAQAIEANHYIEKNYSPIALLEQLKGVHEYTMDNWLERYEIILQRRKLAANTYKVRAGHINTIRDKFADKVLSKITTLDIAEFLESWVEQGKVAMAGTLRSVLSDVFREAIVAGRIEVNPVTPTRAPKITVMRERLEYEQYIAIRNAAEQQPAWFALSMDLALVTGQRREDVVKMKFIDVRDNRLYIEQTKTGAMIAIPLTLTLKSVGLSLSNVIDRCRQVSRTDFLISSGIRKNSPDGSIHPDGLTKGFVKARRYSGLSFSHSPPSFHEIRSLSGRLYEKEYGKEFTRKLLGHKSEKMTDKYLDTRGKEYVML
ORF02	1473	1204	-	Phage excisionase	excisionase [Yersinia]	WP_032819545	9.65163e-58	100	ATGAAATCTATATCACTAACTGAATGGGCAGACTTGCATTACTCTGCCCCACCACCACTCACTACCCTAAGACGTTGGGCCAGAAATGGGAATATTTATCCCCCTCCAGAAATTCATGGCAGGCAATATCAAGTCTCCCCTGATGCAATCTATATCAAACCCAACAAATTCAGCAAAACAGCCCCCACTCGACCAGCGACCAAGATAAAAACCAAACCTTGCCCGTTAGTGGAGAAAATAATCGATGAAGAAAAGGCCGGCAAAATATGA	MKSISLTEWADLHYSAPPPLTTLRRWARNGNIYPPPEIHGRQYQVSPDAIYIKPNKFSKTAPTRPATKIKTKPCPLVEKIIDEEKAGKI
ORF03	1850	1548	-	Unknown	hypothetical protein [Yersinia enterocolitica]	WP_050123456	9.16265e-67	99	ATGACCGAAAGAGAACGAATACTTAAGGAAATTGCTCTTGATGCTTTGAAAGCTTTTGACTGCGCCAAACGAGGCCAATCACATCCCAGAATATATCAACACGGATATGTATATGCGGGGATGCTGCGCAGAATCAATACCATTGCATCAATGAATCCGCCCCTCCCAAAATGGACAGCTCAGGAAAGGGAATCATCCCGCAGGAAGGCAATATCTGCCTATTTAGCATCACTGCCTGAAAGTAGCAAGCGGTCATACATCCGCACCAGCAATACTTCTGGTCGCGGTGGGTTTGGCGACTAA	MTERERILKEIALDALKAFDCAKRGQSHPRIYQHGYVYAGMLRRINTIASMNPPLPKWTAQERESSRRKAISAYLASLPESSKRSYIRTSNTSGRGGFGD
ORF04	2496	1873	-	Single-stranded DNA-binding protein	ERF family protein [Yersinia]	WP_050123460	8.24467e-151	100	ATGCAAACTAAAGCGGTTTACAAAGCAATTGCTGCTGTAGCAAAAGATTTATCAGAAAGCGGTATCGCAAAGAACAGTCGGAATGCTCAGCAAGGATTTCAATTTAGAGGTATAGATGCGGTTTACAACGCCCTATCCCCTGCACTGGTTCGCAATGGATTGGTGATCCTTCCGCGTATTGTTGAGCGAACAGTTTCAGAACGAACAACATTAAAGGGCGCATCACTTTTTTACGTTGTCGTTAAAGCTGAGTTTGATTTTGTCGCAACGGAAGACGGTAGCACTCATACAGTAACAACATTCGGCGAGGCAATGGACTCCGGGGACAAGGCAACAAACAAAGCTATGTCGATAGCCTATAAGTACGCAGCGTTTCAGGCATTCTGTATTCCAACGGAG…	MQTKAVYKAIAAVAKDLSESGIAKNSRNAQQGFQFRGIDAVYNALSPALVRNGLVILPRIVERTVSERTTLKGASLFYVVVKAEFDFVATEDGSTHTVTTFGEAMDSGDKATNKAMSIAYKYAAFQAFCIPTEETAADPDAETHHPAPRTCDEILADFTAQAADCQNVSELQSIYKAAWNAMASSAEHQQKCIDVYKLRASELKKVA
ORF05	2676	2506	-	Unknown	hypothetical protein [Yersinia enterocolitica]	WP_219644695	8.91933e-32	100	ATGAATCTTGGAAGAACAGTAAAAGAAAGCATTGAAAACCGAAAAGAACACATTCTGGATGCCTTGTATTACCGCAGAAAGGGACTAAGAAAAGCAAAACAATCGTGTTTGAATCTGGCGAAGTTGGAGCGATTAAACCAGCGCTATTTCTTGGGTGAACAACCATTTTAG	MNLGRTVKESIENRKEHILDALYYRRKGLRKAKQSCLNLAKLERLNQRYFLGEQPF
ORF06	3206	3033	-	Phage CIII repressor	Uncharacterised protein [Yersinia enterocolitica]	CNH66013	3.38269e-33	98	GTGATTATTTCAATCAGGGGTGGCACCTCTATGGGTGCTACCTCAAAAAACTATCTGCTTTATATCCAACATCACCCTTCTAATTGTTTGAACTCAAATAGCTTTAGACCACCGCACTCTAAAACCTTGTGGCAACAATTTATTGAATTAATTAACCGGAGATTAGAACCATAA	MIISIRGGTSMGATSKNYLLYIQHHPSNCLNSNSFRPPHSKTLWQQFIELINRRLEP
ORF07	3745	3230	-	Phage AntA/AntB antirepressor	antA/AntB antirepressor family protein [Yersinia enterocolitica]	EKN4711341	3.05985e-123	100	ATGACTAATCAACTCATCCCCGTTTTTGACGGTACTATCTCAAACGAAACTACCCTACTCTGCAATGCTCGTGACTTACATGCTTTCCTTGGTATAGGTAAACGCTTTGCTACATGGATTACAGAGCGCATCTCAGAGTATGAATTTGTTGAAAATCAGGACTATATTATTTCTTCCCAAAATCGGGAAAAAATAGGTAGAGGGCGTCCATGCATTGACTACCACCTCACCCTCGATACAGCTAAAGAACTGGCGATGGTTGAACGCAACGAAAAAGGTCGTCAGATACGCCGATATTTTATAGTGTGTGAAAAGAAACCGCGCCAACTAGCAACATCCCCCGAACAATCCAAACACAGCAAAGTCCTTCTCCGATTTTATGGAGAGAAACTTATTAGC…	MTNQLIPVFDGTISNETTLLCNARDLHAFLGIGKRFATWITERISEYEFVENQDYIISSQNREKIGRGRPCIDYHLTLDTAKELAMVERNEKGRQIRRYFIVCEKKPRQLATSPEQSKHSKVLLRFYGEKLISSQRLPDNYFIGPIETFIEVLKRKGLLVINPDDLKKIAY
ORF08	4959	5075	+	Unknown					ATGGAACAGGTTTTCCCCGTTGAAGTGGGTGGTGCCATATCAAAGCTCAAACTGGGAGTGCGACATGCACACTTCAACATTTGTGCGCGGTTAGGTTTGGGGAAATGGAAGAGCTAA	MEQVFPVEVGGAISKLKLGVRHAHFNICARLGLGKWKS
ORF09	5588	5280	-	Unknown	hypothetical protein [Yersinia enterocolitica]	WP_219644503	9.53763e-66	100	ATGGAAAAGACACCAACATTCACTATCACCACAATCATCACTGCGAATGAATTCGATAATAGTTTAAGTGTTGAGCTGAAAACACACACAGAAACTAATTTTAAAACGCACGAAGTAACCCAAAAAGAAAGGGTATTTTTAATGGCTGCTAATATCATCCTGAATGATAAAAATATTTTTGCTGATGCTCTTAAAAGAGCTTTTGAATTAACAGAAAAAGCAATAGAAAAATTAAATAACTCTGAATGCGAACAACCAGAACATCAGTGTTCGGAAAAGCATGAATCACCAATTATAGCTATTCATTAA	MEKTPTFTITTIITANEFDNSLSVELKTHTETNFKTHEVTQKERVFLMAANIILNDKNIFADALKRAFELTEKAIEKLNNSECEQPEHQCSEKHESPIIAIH
ORF10	6039	6506	+	Phage super-infection exclusion protein B	hypothetical protein [Yersinia enterocolitica]	EKN5118889	1.62427e-107	99	ATGGTCACAGTTGTTATCTGGTCGGTAATATTGATTTTCGTCCCTGATAATTTCAGGGATTTAATCAATGCTAAAATCGGTATACCGTATGCTCTCCAAATTTGCAGTTTTGCTGTTGCATTCACCATCACGTTAATCCTGAAATACATATTCCAGATTGCTTTAGCGTTACTTCCTGATGTTTGTGACAGCCACCGAGCTTCAGGAAAGGCAAAAAAGATTAACCGCGTTATTGATCAGCTCATTGATGAAGAGCGATACCTTCTTTCTTTTTGCCTTGCTCATTCCAACCGTCAGGTCATTAAAAAAATTAATAATCATGTAGCCAGAAGCCTTGTCAGCAAAGGCATATTGTTTCCTCCTGCCTTCATCCCCAAGGGGAATTCAGAGATTATCTTT…	MVTVVIWSVILIFVPDNFRDLINAKIGIPYALQICSFAVAFTITLILKYIFQIALALLPDVCDSHRASGKAKKINRVIDQLIDEERYLLSFCLAHSNRQVIKKINNHVARSLVSKGILFPPAFIPKGNSEIIFTVSLDYWPYLQKRWDILAQKLK
ORF11	6667	6509	-	Unknown	hypothetical protein [Yersinia enterocolitica]	WP_400175511	2.44484e-28	100	ATGGATAGCAACGAGTTAAAACATGTAATTACCCTGCTTCTTGAGAATGTTGAGCGTCTACAACAAATTGAACCCAATGCAGGCACTGAGGCCCGCATTTGGTTAGCCAGGAGAGCACTCCTTGATAGCGAAGAACGTTATCGTGGATTCGCCGAATAA	MDSNELKHVITLLLENVERLQQIEPNAGTEARIWLARRALLDSEERYRGFAE
ORF12	7338	6916	-	Phage CI-like repressor	helix-turn-helix domain-containing protein [Yersinia enterocolitica]	WP_219649054	6.25365e-98	99	ATGATCATCATGAAAGAAGAAAATAAAAATTTCGCTTATCGGATCCAGTCTGTTTTACAAGAAACAGGGTGGAATCTCTCCGAATTGGCCAGAAGAGTAATGGTAAGCCCTCAAGCCACACAGCAGTGGTCGAAGGGAGAAACAACTGCGCGCGGAGAACGTCTAAAAAGACTTTCAGCCCTCACAGGAAAACCATCACACTGGTTCTTCATGCCTCCAGGGGAGGAGTTGACTGATAACGAAATGCGAACCTTGATGACCAACTCCGTACTTGACGACAAAGAACAAGCGCTTTTGGCTCTCTTTAATCAAATGCCAGAAGCCGAAAAAAATCGACTTATCGTTCACGCTAAATCCGTTTTGCATGAGTTAGACTTACTCAAAGGTGATGTGGCTAAT…	MIIMKEENKNFAYRIQSVLQETGWNLSELARRVMVSPQATQQWSKGETTARGERLKRLSALTGKPSHWFFMPPGEELTDNEMRTLMTNSVLDDKEQALLALFNQMPEAEKNRLIVHAKSVLHELDLLKGDVANIIKDISR
ORF13	7442	7699	+	Phage Cro/Cl family transcriptional regulator	transcriptional regulator [Yersinia enterocolitica]	WP_151432101	1.28369e-56	100	ATGGATAAACAACTTAAACGACGTATCTGCGGGATAAAAAGCCAAACCGAAATCGCGAAGGAGCTAGGGACTAAACCCCAAGCTGTTAGTTTCTGGTTTAATAGCCAAGTACCGGCCAACAGAGTTATTTCATTGTGTGAAGTTCTTGATTGGGGAATTACCCCTCATGAGGTCCGTGGTGATATTTATCCTAACCCAACAGATGGCTTACCGACGAATAAACAAACTTTGATGGGGAGGGGAAATGCGGCCGTCTGA	MDKQLKRRICGIKSQTEIAKELGTKPQAVSFWFNSQVPANRVISLCEVLDWGITPHEVRGDIYPNPTDGLPTNKQTLMGRGNAAV
ORF14	7686	8636	+	DNA-binding protein	hypothetical protein [Yersinia enterocolitica]	WP_258018631	0	100	ATGCGGCCGTCTGATTTATTACTGGATTTTGGACGACCAGTAGCTTACTACCCTGGTCTTGTTAAATACATGGGGAGTCCTCATGCCGTTATTTTCTTCGGCCAAATTTTTTATTGGCAGGATAAAGCTCATTCTGAATTAGGTGTTCAGAAAACCCAGGAAGAGATTCAAGAGGAAACAGGGCTAACTGTTGAACAGCAAAAAACAGCACGTAAGCAGCTTGTATCAAGAGGCATCTTAATCGAAACAAACAAACGACTTGAACACAAAATGTACTACCGAGTTGATTGTGATCGGTTGAATGAGATTATTGATAACAAGTTGTCAGATTCCCGAAACGGGGTTTCCCTGATTCGGGAAACGGTGAAACCCTTGCCCGCGAAGTCCGAAAACCCTTCT…	MRPSDLLLDFGRPVAYYPGLVKYMGSPHAVIFFGQIFYWQDKAHSELGVQKTQEEIQEETGLTVEQQKTARKQLVSRGILIETNKRLEHKMYYRVDCDRLNEIIDNKLSDSRNGVSLIRETVKPLPAKSENPSPRARKTLVRGEVNPRFDLTEITTKNTTEITTENYICVTAQPPASGATTPIPKPQETPLMEACRKTWAAYKNGYWERYGVDPVRNAKVSSQIKQFVERVGMEAAPHVAKFYLLVNNTFYVQKLHPVGCLLADAESLHTQWATGRTMTAARAKQIDSTQTNLNAADETIRMLRARRAANGGQHAE
ORF15	8626	9372	+	Replisome organizer	hypothetical protein [Yersinia enterocolitica]	EKN4711333	0	100	ATGCTGAGTGATTTCGAACAGGAAGAGTTATCAAGTCGTTTGCATGCCACAGCAGAAGCGCTTGGACATGAAATCAAGTCATCGTTGGTGATGCTGATGGTCGATGACCTCAGTGGTTATCCCTACGACGAAATTTGCAAGGCATTGGTTCGTGTTCGCAAAGAACATGTGGGAAAACTGACACTTAAGGCAATTATTGACCGGATTCAGAAACCGGATACAAGGCCTGCTGCCAACGAAGCATGGGCGCTGTCACTTCCTGCACAAGATGAGTCAAACACGGTGGTGTGGACTGATGAAATGTCGCAAGCGTGGACTATCGCTTTGCCTGTGCTTGAATCCGGTGACAAGGTAGGGGCTCGTATGGCTTTCATCCAGACTTACGAGAGGTTGGTCACA…	MLSDFEQEELSSRLHATAEALGHEIKSSLVMLMVDDLSGYPYDEICKALVRVRKEHVGKLTLKAIIDRIQKPDTRPAANEAWALSLPAQDESNTVVWTDEMSQAWTIALPVLESGDKVGARMAFIQTYERLVTIAEAENKSPCWRVSQGWDTEKRVQAITTAKNAGLLPAPIANKYLPSPNVSNVQPSKNGQARVQSYVLALLADIQQSREQREREHQERLVREQAERQKRLKLFEQQRKILESRYSR
ORF16	9741	9454	-	Unknown	DUF3892 domain-containing protein [Yersinia enterocolitica]	WP_400175508	1.29607e-63	100	ATGACTGATGTAAGAATAAAATGCATAACCCTTTCTGGTACAGATAAAATACATGAACGTATAACTCATGTAGGCAGTGATCAATTCACTCCGGCAGGAGCCAAATGGACTGTTGCTGATGTAGTTCGCTCAATAGAGTCCAAAACTAATACTTTCTATGTTTATGACAATAACGCTAAAAGAGCGGAGATCGGCGTTGTTGACCCAGGAAATGGAAAAAATAAATATATTAGAACTTATGCCGATGGCAAATATAATAATAACCTGCTTTCCCTACCAACCTGCTGA	MTDVRIKCITLSGTDKIHERITHVGSDQFTPAGAKWTVADVVRSIESKTNTFYVYDNNAKRAEIGVVDPGNGKNKYIRTYADGKYNNNLLSLPTC
ORF17	10129	10335	+	Unknown	hypothetical protein [Yersinia enterocolitica]	WP_050123484	5.88347e-40	100	ATGGATATATTAGAGTTGCCAAAGGTTGGCTATGCCATTATTCGCTGCAAAGACGGTAATATTGTTGGTGGGTTTAATTGCAATAATGGTGAGCGAGTTTTAATCACAGTTCAAAAGAAATGCCTATTAATTAGAAAATTGTCTTTTAATGACCGAGTGGTTTCAACAGATACTCTCAGAGAGTTAGTTAAGGAAATGCTTGATTGA	MDILELPKVGYAIIRCKDGNIVGGFNCNNGERVLITVQKKCLLIRKLSFNDRVVSTDTLRELVKEMLD
ORF18	10421	11020	+	Unknown	DUF1367 family protein [Yersinia enterocolitica]	EKN4711330	1.28078e-143	100	ATGGCGCAGTTATTAAAGTTAGAGAAATCCGCACCAACAATCCTGACCCCGGCGACAGTCGAGGACAGCGATTTTCTGCAACGTATTAAAATTGGTGAGTGGATACAGGCCGAATTCAGGCGTGTCCGCAATTACCAATTCCACAAACGTTTTTTCAAACTCTTGCAGTTTGGCTATGACTACTGGACTCCAGTCGGTGGTGTACTTACGCCTCAGGAACGCCAGCTTGTTGATGGTTTTGTAAATTACCTCATCAGAGTATCCGGCCAACAACACAGTGAATCGCTTACCGCTGCTGCTGATGAATATCTGCTTGAGGTCGGTCAACTCCGCACAAAAGACATTGCCTTGCTCAAGTCATTCGAACCATATCGAGGCTGGGCAACCGTTGAAGCAGGA…	MAQLLKLEKSAPTILTPATVEDSDFLQRIKIGEWIQAEFRRVRNYQFHKRFFKLLQFGYDYWTPVGGVLTPQERQLVDGFVNYLIRVSGQQHSESLTAAADEYLLEVGQLRTKDIALLKSFEPYRGWATVEAGYYDEVILPNGLRQRIPKSISFASMDEDTFQSLYKSVFNVLWNFILHRSFRSQQEAEGVALRLLEFA
ORF19	11020	11592	+	Phage NinG rap recombination	recombination protein NinG [Yersinia enterocolitica]	WP_400175506	3.28879e-138	100	ATGAAGCCCCGCAAACCCAAAAACTGCAAAATGTGTGGAGAGGAATTCATTCCGTTACGCCCGTTTCAACATGTTTGCGGAGGAAAGTGTGCCATTGCTTTTGTTCGTAAAAATGAGGCTGAGAAAAAGGCCAAAGAAAGAGCGGATAAGTTGAAAATCCGCCGCAGGAATGCCCGGCCCTTATCACATTGGATTGCGTTAACTCAGCGAGCAGTAAACGATTTACGACGGGAAACCTGTTTAGCCAGTGGTGATGGCTGTATTTCATGCGGGACTCACAACGCCAGTTCATGGCATGCGGGACATTTCAGAACAACAGCATCAGCCAGCCATTTACGTTTCACCCACGACAATATCTGGCTTCAATGTTCCACCTGTAACGTCTACAAATCAGGAAAT…	MKPRKPKNCKMCGEEFIPLRPFQHVCGGKCAIAFVRKNEAEKKAKERADKLKIRRRNARPLSHWIALTQRAVNDLRRETCLASGDGCISCGTHNASSWHAGHFRTTASASHLRFTHDNIWLQCSTCNVYKSGNIGRYRRNLVRKIGEERVLALENDNRTHRWTVEELEQIRKQARADLRVLKKGQMSKVA
ORF20	11592	12005	+	Phage antitermination protein Q	antiterminator Q family protein [Yersinia]	WP_219648280	6.22934e-97	100	ATGCGTGACATTCAAATGGTGTTGGAACGTTGGGGGGCATGGGTTGCCAATAATCATGAAGATGTGGATTGGTCGCCAATCGCAGCAGGTTTTAAAGGACTTATTCCTTCTAAGGTCAAATCACGGCCAGCATGTTGTGATGATGATGCGCTGGTTATTTGCGGCTGTATGGCTAGGTTGAACAAGAATAATTCAGACCTCCATGATTTGCTGATTGATTATTATGTGTTTGGCATGACCTTTATGTCACTGGCGCGTAAGCATGAAGTGTCGGACGGAACGATTGGTAAATGGCTCCAAAAAGCTGAAGGTGTCATACAGGGAATGTTATTAATGCTGGGTATTTCATTGGAGATGGACAGATATGTACAGCGTGAGTCTGTGGCGATGAAATTAACG…	MRDIQMVLERWGAWVANNHEDVDWSPIAAGFKGLIPSKVKSRPACCDDDALVICGCMARLNKNNSDLHDLLIDYYVFGMTFMSLARKHEVSDGTIGKWLQKAEGVIQGMLLMLGISLEMDRYVQRESVAMKLTGTGE
ORF21	12185	12090	-	Unknown	hypothetical protein [Salmonella enterica subsp. enterica serovar Typhimurium]	EHB0983027	0.00890248	78	ATGTCAATTAATGCTTATATTTATATAAGCATTATCCAGTGCGCCGTAAAACCCCGTCATTCAGATCGGGGATATAAGGCGCGGTTTTCTACCTAA	MSINAYIYISIIQCAVKPRHSDRGYKARFST
ORF22	12226	12510	+	Type II toxin-antitoxin system RelE/ParE family toxin	type II toxin-antitoxin system RelE/ParE family toxin [Yersinia enterocolitica]	EKN5956923	3.70467e-59	100	ATGCTCTTTAATTCAGGGGAAATAATGGTCAAAGTGGTTTGGTCGAAGATCGCAGCCAAACAGCTTATCCGAATTGATACGCGATACCAAAAAGTAATAAAGCAGAAGGTTGAATTGTTGGTTAACTTCCCGCTAGTTGATTTGGATATTAAGAAGCTGACAGGCAGAGATAAAAAGTACCGAATGAGAGTGGGTGATTATCGGATAATTTTCGATATCACAGATGGTGAGCCAAAGGTTTTGGAAGTGAAAGAGGTTAGGCGCCGCCAAACTAACACTTATTGA	MLFNSGEIMVKVVWSKIAAKQLIRIDTRYQKVIKQKVELLVNFPLVDLDIKKLTGRDKKYRMRVGDYRIIFDITDGEPKVLEVKEVRRRQTNTY
ORF23	12583	12957	+	Transcriptional regulator	helix-turn-helix domain-containing protein [Yersinia]	WP_050162972	1.09194e-84	100	ATGGCTGATATTCAATTCATTACTGATGCGAGCGGTAATAAGCAGGCGGTAATTCTTTCTATCGAAGAATATAACGCATTGCTTGAAGCAGCTGATCGGGATGAGGACTACGTATCAATCCCTTACATTCAGGGGCCAAGCGATGATGAGACAATTCCTCATGAAGTGATATCTATTATGGTAGATGAGGGAGTCACCCTACAGGCAGCATGGCGTATTTATCGTAGGTTGTCACAGGTTGAAGTTGCTCAACAGCTGGGTATGTCGCAGGCTGCTGTATCCCAGATGGAGAAGTCAGGAAAACCGCGCACAGCAACACTTGAAAAGCTGGCTGAACTTTATGGTTGCCGCACTACTCAGCTTTTGCTCGATTGA	MADIQFITDASGNKQAVILSIEEYNALLEAADRDEDYVSIPYIQGPSDDETIPHEVISIMVDEGVTLQAAWRIYRRLSQVEVAQQLGMSQAAVSQMEKSGKPRTATLEKLAELYGCRTTQLLLD
tRNA01	13325	13400	+	tRNA-Thr-CGT					GCCAATTTAGCTCAGGTGGTAGAGCAACTGATTCGTAATCAGTAGGCCGCCAGTTCGAGTCTGGCAGTTGGCACCA
tRNA02	13402	13476	+	tRNA-Gly-TCC					GCGGCCATCGTATAATGGCTATTACCCCAGCCTTCCAAGCTGAAGATGCGGGTTCGATTCCCGCTGGCCGCTCCA
ORF24	13653	13772	+	Unknown	hypothetical protein [Yersinia enterocolitica]	WP_144405165	9.81305e-16	92	TTGCATAGTTCCTCTTCGTCTGATGGTGATGGCTCAGCCGATTGTGGTGTCAGCGTAACTGCGCGGGTAATGCTGGAGATTTTCATCATGTCACCTGAGATTGGCCCGATGTCAGGTTAA	MHSSSSSDGDGSADCGVSVTARVMLEIFIMSPEIGPMSG
ORF25	13925	14320	+	Phage holin	putative holin [Yersinia enterocolitica]	WP_050123331	3.0213e-88	100	ATGTCTGAACCATTAACGCTGTCCGCTGGGGCTACCGCCGCCTCTGTGGGGATTACATTCGCCTCAATGTTTCCAGAGGCAACCCCTGCCGTGGTGGTTTGTTCACTGGCTGGCGCGGCACTTTATGTACTTTCTAGCAGATCTCATCGCTTGTGGCGGCAGGTGCTATTTGCACTGATTTCATTTATTGGCGGGATTTACTGTGCTGACACGGCATCAGAGATTATTGCCGCCTTGATTAATGCCGGGCTGAATCAACTTAGCCCACCGGTCACCATTCGTGTAACGCCAGCCATTGGTGCTTTGGTGGCGTCCACTATCTGTGTCAGCGTCTTACTTCGGGTGATGTCTAAGTATCACATCAATTCCGACTCAAACGAGAAGGAGGAGGATTGA	MSEPLTLSAGATAASVGITFASMFPEATPAVVVCSLAGAALYVLSSRSHRLWRQVLFALISFIGGIYCADTASEIIAALINAGLNQLSPPVTIRVTPAIGALVASTICVSVLLRVMSKYHINSDSNEKEED
ORF26	14320	14616	+	Phage holin family protein	phage holin family protein [Yersinia kristensenii]	WP_219647003	1.40369e-62	98	ATGGAGTGGCAAAAATGGATACTGGCCAGTAATGCTCTGGTCTGTTTGCTCATCGTTGTTCGTCTGATGTTCTATCAGAAAACAGGGCGTTATCGCTTCTTCTATTCTGCTTTGGCTTATCTGGTGATATTGGCGGCAGGGTGGATAGGTATACGCATTTGTTACGGACAATATTCCGCTGCTGACCCGGCAGAGTTGCTCTTGAATTTGTCATTTTGCCTGGCGATATGGGGGGCAGGTGGAAATATTGCAAAGCTAACACATAGGCGGGAGGACGCATCTCATGACAAAAAATGA	MEWQKWILASNALVCLLIVVRLMFYQKTGRYRFFYSALAYLVILAAGWIGIRICYGQYSAADPAELLLNLSFCLAIWGAGGNIAKLTHRREDASHDKK
ORF27	14603	15145	+	Phage lysozyme (N-acetylmuramidase) family	glycoside hydrolase family 108 protein [Yersinia enterocolitica]	HDL7801217	1.57009e-125	97	ATGACAAAAAATGACATCTTTGGAGCCATCCTCGATAAAGAGGGCGGATACGTAAACCACTGCGACGACAAAGGCGGCCCGACCCGCTGGGGTATCACTGAAAAGGTAGCTCGTGCGCATGGCTATACCGGCGATATGCGTAATCTGCCAAGAGAAGCGGCACTGGCTATTCTTGAGGCTGATTACTGGACAGGGCCACGCTTTGACCAGATAGCAGAGCTATCATCAGACATTGCCACTGAGTTGTGTGATACCGGAGTGAACATGGGGCCATCAGTGCCAATCCGAATGCTTCAACGCTGGCTAAATGTATTTAATCAGCGCGGAAAACTTTACCCCGATATGGACGTTGATGGCCGTATTGGCCCACGAACTTTAAACGCGCTGAAAGCATTTTTG…	MTKNDIFGAILDKEGGYVNHCDDKGGPTRWGITEKVARAHGYTGDMRNLPREAALAILEADYWTGPRFDQIAELSSDIATELCDTGVNMGPSVPIRMLQRWLNVFNQRGKLYPDMDVDGRIGPRTLNALKAFLRHRGKEGEHVLLKGLNCTQGDHYLELAEKREANESFVYGWMKERVSI
ORF28	15305	15418	+	Unknown	hypothetical protein [Yersinia enterocolitica]	WP_219644478	1.19585e-15	100	ATGAAAGGTATAGAGGTAGAAACTCCCGCGAGTCTGGACTTAACCAGAGCGGCCGCATTTGCGATTCGCCAGCTGGCGATTGCTGTTCTTATCTGGGCTGTACGCTGGTGGTGA	MKGIEVETPASLDLTRAAAFAIRQLAIAVLIWAVRWW
ORF29	15474	15869	+	Phage endopeptidase Rz	lysis protein [Yersinia enterocolitica]	EKN4799071	3.50611e-87	98	TTGGGTTGGACTGCCGACCACTACCGCAGCAAATATCTACAGGCTGAAAGGCTTGCCAGTGAACGTCAGTCCACCATTGAAGAAATGGCAAAGCGCCAGCAAATAAATGTTGCTTTAGATGCCAAATATACGCAGGAACTCGCCGATGCAAAATCTCAGATTGAAGCTTTACGCGCTGATGTTGCCGCTGGTCGTCGGCGGTTGCGGCTCAACGCGCAATGTGTGTCCACCGCCAGTGCCCAAACCGATACCGCCAGCATGGATGATGCTACCGCCCCCCGACTTACTGACGCCGCTCAACGGGATTATCTCCGTCTCAGAGAGCGCATCGACATTGCCACAAAGCAAATAACGGGCTTGCAGGAGTACATCAATAAAGTGTGTCTCGGTAATTGA	MGWTADHYRSKYLQAERLASERQSTIEEMAKRQQINVALDAKYTQELADAKSQIEALRADVAAGRRRLRLNAQCVSTASAQTDTASMDDATAPRLTDAAQRDYLRLRERIDIATKQITGLQEYINKVCLGN
ORF30	16181	15999	-	Unknown	Uncharacterised protein [Escherichia coli]	SRY18578	1.41799e-06	52	ATGGGGGAACTATTCGCTCTGTCTATTCGACACTTTCTGGAATCTATTCAAAAAATTGTTCAACGGTCGCATACATGGATATGGATACCCATCTCGCATGAAAACAACCCGATTTTCTTCAATACCAGTTATGGTTACAAGCGCACCATGCTCATCTTGGTATCGCTTGCCGGGACGCGGTAA	MGELFALSIRHFLESIQKIVQRSHTWIWIPISHENNPIFFNTSYGYKRTMLILVSLAGTR
ORF31	16338	16895	+	KilA-N domain-containing protein	KilA-N domain-containing protein [Yersinia]	WP_219644727	9.85483e-132	100	ATGAAGGTAATCACCATGCAATATCCAACAGTATCTGTAAATGGTGTCTCCGTTCGTATTGACGAAGAGGGGCGCTACAACCTCAACGACCTGCACGCTGCCGCTGTAGCGGAAGGTAACGCGACTGAATCGCAGCGTCCGGGGGAATTTCTCAAGACCAAGCAGGTAAGGTTATTTGTTCAGGCTTTAAGCGATGCGAAAAAAATCGCATCGGTCAAAACCATAAAGGGCGGTTCACAGCAAGGCTCATGGGGGCTTGAATTAGTGGCTATCCGTTATGCCGCATGGCTAAACCCTTTATTCGAAATCAAAGTGTATGAAACATTTCAGATGCTGGTTCGTAAAGGATTTGATGCCATGTCTCACCTGAACAAACTGGACCATATCATCAATACCGAA…	MKVITMQYPTVSVNGVSVRIDEEGRYNLNDLHAAAVAEGNATESQRPGEFLKTKQVRLFVQALSDAKKIASVKTIKGGSQQGSWGLELVAIRYAAWLNPLFEIKVYETFQMLVRKGFDAMSHLNKLDHIINTETQEISQCARKMARWGVGGRKQILLTARKRMIDEIQMYLPGLGSHAGNYCDIQ
ORF32	17202	17738	+	Attachment invasion locus protein Ail	attachment invasion locus protein Ail [Yersinia]	WP_219647006	3.98666e-126	100	ATGAAAAAGACATTACTAGCTAGTTCTCTAATAGCCTGTTTATCAATTGCGTCTGTTAATGTGTACGCTGCGAGTGAAAGTAGTATTTCTATTGGTTATGCGCAAAGCCATGTAAAAGAAAATGGGTATACATTGGATAATGACCCTAAAGGTTTTAACCTGAAGTACCGTTATGAACTCGATGATAACTGGGGAGTAATAGGTTCGTTTGCTTATACTCATCAGGGATATGATTTCTTCTATGGCAGTAATAAGTTTGGTCATGGTGATGTTGATTACTATTCAGTAACAATGGGGCCATCTTTCCGCATCAACGAATATGTTAGCCTTTATGGATTACTGGGGGCCGCTCATGGAAAGGTTAAGTCATCTGTATTTGATGAATCAATCAGTGCAAGT…	MKKTLLASSLIACLSIASVNVYAASESSISIGYAQSHVKENGYTLDNDPKGFNLKYRYELDDNWGVIGSFAYTHQGYDFFYGSNKFGHGDVDYYSVTMGPSFRINEYVSLYGLLGAAHGKVKSSVFDESISASKTSMAYGAGVQFNPLPNFVIDASYEYSKLDSIKVGTWMLGAGYRF
ORF33	17951	18820	+	Chromosome (plasmid) partitioning protein ParB	ParB family protein [Yersinia enterocolitica]	CNF12705	0	100	ATGTCACAGGTCATGAGTACAACCAAGGCCCACCCGCTCTCGAGAGCGGTGGCATCATATAAAACCTTGAATGCCATGACTAGTAGAAAAATAGAGATCACTTATCGGGATAAAAAGGCACTAAAAGCCTATGCGCAAAACGTCATCAAACACCCGGAAAAGCAAGTTGAGCAGATCGCTGACAGCATAAAAACGTTCGGTTGGACGAACCCTGTTCTCATTGACGAGAAAAACGAGATCATCGCCGGACACGGTCGTTTGTTGGCTGCTGATGTACTGGGTATTGAGCAGATCCCCTGTGTCATTCTGGAAGGATTATCCGAGGCAGAAAAACGTACTTATCGTATTGCTGATAATAAAATTCCGCTGAATGGTTCCTGGGATCAGGACATGCTGACG…	MSQVMSTTKAHPLSRAVASYKTLNAMTSRKIEITYRDKKALKAYAQNVIKHPEKQVEQIADSIKTFGWTNPVLIDEKNEIIAGHGRLLAADVLGIEQIPCVILEGLSEAEKRTYRIADNKIPLNGSWDQDMLTLELSELQDLDIDLSVTGFSDTELEDLLSDGVAEIQGDDDRYTSKVETPIYEPSETQPLVSELYDEEKTQALKQNIKAAQLPDDIEKFLMSAAERHTVFNFSRIADYYAHAPAEVQTLFEQSALVIIDYHQAIEQGLVHMTKSIVDAVFECEEGDDA
ORF34	18813	19685	+	Unknown	hypothetical protein [Yersinia]	WP_050130101	0	100	ATGCGTAATGATTTTTGCGTGTTTATTCTGACTCACGGACGCCCTGAAAAAGTCTATACATGGAATCTGCTTGCCCGTTCTGGCTATACAGGGAAAACCTACATCGTGATTGATGATGAGGATAAAACCCGTCAGCAGTATATCGAGCGCTTTGGTGACAAAGTGCTGGTGTTCTCAAAAGCAGAAATAGCGAGCCGATTTGATGAGGCGGATAACTTTGGTGACAGACGGTCAATTTTTTACGCCCGTAATGCCTGTTTTGAGCTGGCCGGGCAAGTTGGGTGCAAATACTTCATCCAGTTTGATGATGATTATGTTGCTTTCCAGCTTCGTGTTGATCGGGAGTTCAACCCCAGCTACAGGCTGATAAAGAATCTCGATGCAGTGCTTGAGGCTATG…	MRNDFCVFILTHGRPEKVYTWNLLARSGYTGKTYIVIDDEDKTRQQYIERFGDKVLVFSKAEIASRFDEADNFGDRRSIFYARNACFELAGQVGCKYFIQFDDDYVAFQLRVDREFNPSYRLIKNLDAVLEAMLAFYETIPAKSIAMAQGGDFLGDSRKSGKPAWIKRKAMNSFICSTDRSFRFIGRINEDVNTYTTLGRRGELFMTIGAVQLLQKRTQSNSGGMTELYLDSGTYVKSFYSVMFSPSCVKISLMGSTHKRIHHKVIWDNAAVKVISEIHKKCGGEACSPL
ORF35	19670	19918	+	Unknown	hypothetical protein [Yersinia]	WP_050130103	9.51335e-50	100	ATGTTCCCCACTCTAAAAGTTGAAGCGCTGGCGGCCCGTCGAATGACTGAACAACAAATTGCTGATGTGTTGGATATCGACCTGCAACAGATAGATCGTGAACAACTTCGATTATTTCGAGAGTCGATAAGAAAGGGGCGAGCCAAGGGGGAGGCAGAGTTACGCGATGCGTTGTACAAGCAAGCGAAAGCGGGTGATCGCTCGGCATACATTGAACTGATGAAGCGAGAAAGAAACACAAGGTACTGA	MFPTLKVEALAARRMTEQQIADVLDIDLQQIDREQLRLFRESIRKGRAKGEAELRDALYKQAKAGDRSAYIELMKRERNTRY
ORF36	19922	20788	+	Phage terminase, small subunit	hypothetical protein [Yersinia enterocolitica]	WP_258018632	0	100	ATGAGTAACTGGAACGAGGAGGAGGTCAAGGTTGATTATTGTGCTGGCATTCTCACGCTCCGGAAAATCGTAGAAAAGCACGGGATAGCAAAATCCACGCTAATTGATTTGGCTAACCGGCGTGGCTGGGTACGAAAAAAATCCCCGACCAAATCAGCGACCAAGAATCCGACCAAACCGACCCAAAAAGCCGACCAAAAAAAATCTGGTCGGACGGATGGTCGGGGGCAGGTAATTAGCGCAGGACTTGGGATAACTAAAAATTCAGGTAGAGGCTCATCCTCAGAAACGAAACGGAAAAACCGGAGCGGAAACCCCAATCCCAAAAATCAGTTCTCCATACGTAATACAGCCTCTCTTAAACACGGCGGGTATGCCCGCCGTATGCTTTTCTCCGAC…	MSNWNEEEVKVDYCAGILTLRKIVEKHGIAKSTLIDLANRRGWVRKKSPTKSATKNPTKPTQKADQKKSGRTDGRGQVISAGLGITKNSGRGSSSETKRKNRSGNPNPKNQFSIRNTASLKHGGYARRMLFSDSIVEDAQALCLEDELFLLRARNLYTAENIGRWRTQLDDYGGENRDLQDKISAAENAMMRNTTRIESIEGTLASIRKIHADADYREVATEKLLRESDRERNELELEGLRLRNEKLRTENENLKKSASDNDNELPQPVAININVVDAKVRNDDSADT
ORF37	20766	22070	+	Phage terminase, large subunit	terminase large subunit domain-containing protein [Yersinia]	WP_050123349	0	100	ATGACGATAGCGCCGACACTTAATATCCCACAGGCGAAATTTCTTGCTATGCCCCATAAATTTAAAGCTTACATAGCGGGATTTGGTAGCGGCAAGACGTGGGTGGGGTGCGGCGGTATTTGCAAGGGAATGTGGGAGCATCCGAAAGTCAATCAGGGGTATTTTGCTCCGACTTATCCTCAGATCCGCGACATCTTTTATCCAACAATAGAGGAGGTTGCTTTTGACTGGGGGCTGAATGTCAAAATAAACGAGGGCAATAAGGAGGTACATTTTTATTACGGACGGCAATTCCGAGGGACAACAATTTGCCGTTCTATGGAAAAGCCTCAGACTATTGTTGGTTTTAAAATCGGCAATGCGATGGTGGATGAACTTGATATTCTACCTGTCGCAAAA…	MTIAPTLNIPQAKFLAMPHKFKAYIAGFGSGKTWVGCGGICKGMWEHPKVNQGYFAPTYPQIRDIFYPTIEEVAFDWGLNVKINEGNKEVHFYYGRQFRGTTICRSMEKPQTIVGFKIGNAMVDELDILPVAKARLAWRKIIARMRYKLKGVRNGIDVTTTPEGFKFVYQQFFKAVRDKPELATLYGLVQASTFDNEANLPDDYIPSLLESYPEELIKAYLRGQFTNLTSGTIYHQFDRRLNHCDEVEQPGEPLYIGMDFNVGKMAAIVHVLRLGLPCAVTEIINAYDTPDMIRIIKERFWLYDGSNYRKVREIYIYPDASGDSRKSSHASTTDIAQLKQAGFNVVVNDSNPPVKDRINAMNAMFCNGNGERRYKVNVMRCPVYTESLEQQVWADNGEP…
ORF38	22075	23487	+	DNA-binding protein	DUF4055 domain-containing protein [Yersinia enterocolitica]	WP_050123375	0	100	ATGGCTGATATCTCTACCCCAAATTTAGATTACAACAATATGTTGGAAGCGTGGGAAATCAATGATGCTCTGATGGGTGGGACGCTGTATATGCGCACACAGCAGCAGTATATGCCGCGTTGGCCTAATGAGGCTGATGATAGTTACAGAAATCGGCTGGCAGTGGCAACACTGTTACCGGTTTACCGTGAGACTATCTCAAACAATATTGGCCGCGTGTTTGCTGAACCTACCAGGCTGAGTGAGGACACGCCAGACCCGATTGTGGAGTATTGCAAAAACATTGATTTAGAGGGAAGCCGGCTTGATGTCTGGGCGCAAGAATATTTCTCTCATGCTCTACAGTACGGACTGGCCCACGCGCTGGTGGATTATCCTAAAGCCCCGAAAGTTAAGACT…	MADISTPNLDYNNMLEAWEINDALMGGTLYMRTQQQYMPRWPNEADDSYRNRLAVATLLPVYRETISNNIGRVFAEPTRLSEDTPDPIVEYCKNIDLEGSRLDVWAQEYFSHALQYGLAHALVDYPKAPKVKTVAEKKALNLRPYVTLINPRQVIGWKSEISGGKRVLTELRIKEIVIKDNHDYSQEKIAQIRRYTIGKVELYRRAASRGGEKLGKWVKIDGWKTSRDDIPLVTLYTHQIGFMRGTPPLIDLAMLNIKHWQSQSEQDNILHVARVPLLSVFGLEDKEELTVGASVATRFDDRTKQGLEYTEHSGASIEAGRQSIEDLEAQMRMAGAKLLQVNNTATKGIDQVGEERLQEQSPLYTMANSLEDALDNILQIMAEWIGEPTGGAVDVRTEL…
ORF39	23492	24604	+	Phage head morphogenesis protein	hypothetical protein [Yersinia enterocolitica]	ELI7924874	0	99	ATGCCAACGGTAAACGAAAAGCTACAGAATGAAAGCATTGCTCATAGCTTGTTCTTATCACGCTACGCCACTGGGGTAGCAAGGGAAATGGTTAAAGTACTCAATGAGGCTGATTCTGAGTTGTACGCCCGTTTGCTGGTGGAGCTGGAAAAGGTCAACCCCAATGATGTGACCGTGAAAATGTTACGCGGAAAACTCAAAGGGGTGAGAGAGGTCAACAGACAGGCCATTTTAGGTACCTTTGAGACGCTTACGGACGAGCTTCTCGCCTTTGCTGAGCATGAGACCGACTATCAGTACACGCTGTTTAACACCTTGCTGCCTGACCCAATCCTAAAGCACCTGTCTATTGAGCGGGTGAGCGCTGAGCAGGCTTATAGTGCGGCTATCAGTAAACCA…	MPTVNEKLQNESIAHSLFLSRYATGVAREMVKVLNEADSELYARLLVELEKVNPNDVTVKMLRGKLKGVREVNRQAILGTFETLTDELLAFAEHETDYQYTLFNTLLPDPILKHLSIERVSAEQAYSAAISKPFQGNLLSGWASNIEEDRLTRIINTVKAGFLAGDDIETIARKVRGTKAANYKDGILESGRRNVTSVTKTAVNHLAAVARDKMAQNNSDIIECKQWDSTLDNKTSHWCIVRDGKRYTLDGQPIGHDIPYLGGAGRIHFCCRSTELLITKSWRELGIDMDELDEGTRASMDGQVPAKLTYMEWLQKQSFYRQTQVLGIMRARLLRDGGITVSEMFTDKGEFISLKQLKEIDSRAFEATGL
ORF40	24795	25547	+	Unknown	DUF6651 domain-containing protein [Yersinia]	WP_151431638	9.32655e-180	100	ATGAAATTAAAACTTGATGCAGATGGTCACGTAATTGTTGAGAACGGAATGCCTGTTTACATCTTTTCTGACGGTAAAGAGGCTCCTTTCGATGCAGCTCACGCGATGAGTAAAATTAGTGCGCTGAATGGTGAGAATAAATCTCATCGTGAAGCGAAAGAGGCTTTGGAACAAAAGCTGAGTGAATTTGCAGATATTGATGATCCGGTCAAAGCAAAAGAAGCGATAGATATCGTGGCTAAGCTTGACCAGAAAAAACTCATTGATGCTGGTGCTGTAGATCAGGTTAAAGCCGAAATCACTAAAGTTTACGAGAAAAAATTAACAGAAGCGACGCAACGGGCAGACAGATTAGAGCGTCAGTATTACGAGGAAAAAATCGGTGGGGCGTTTGGCTCC…	MKLKLDADGHVIVENGMPVYIFSDGKEAPFDAAHAMSKISALNGENKSHREAKEALEQKLSEFADIDDPVKAKEAIDIVAKLDQKKLIDAGAVDQVKAEITKVYEKKLTEATQRADRLERQYYEEKIGGAFGSSEFIKEKLAIPADFVRARFGQNFKMEEGKIVAYDNQGNRIFSRSKAGEPAGFDEALELLVEAYPQKDHILKAVNSSGSDSHRTQADVGQKTMRRIDFDALDGIARSQAVANGFTVVD
ORF41	25602	26747	+	Phage major capsid protein	P22 phage major capsid protein family protein [Yersinia enterocolitica]	WP_242365527	0	100	ATGGCTAAAGGCAACACGCTAACCGGCCTGATCCCATCACTTTATGCTGCAATGGATGTTGTTTCACGTGAGCTGGTGGGATTTATTCCCGCTGTTGGTCGTGACGCAAAAGCAGACCAGGCTGCGAAAGGTCAGACCGTGCGCTCACCCGTAACGCCAGAAGCAAAAGCACAGGACATTGAGCCAGATGTCGTTGCGCCATCCGTTGAAGGCCAGAACATTGGCTACAAAGATGTGACCATTACCAAGTCTCGCATGGTTCCCTTGGTTTGGAATGGTGAAGAACAGCTCGCACTGAACGCTGCCGGTCAGACTTACAACGTTATTTTGGCTGACCAGTTCACGCAGGCTCTGCGTACCCTGACCAACGAGATTGAAACAGACTTGGCTGGCCTGTTC…	MAKGNTLTGLIPSLYAAMDVVSRELVGFIPAVGRDAKADQAAKGQTVRSPVTPEAKAQDIEPDVVAPSVEGQNIGYKDVTITKSRMVPLVWNGEEQLALNAAGQTYNVILADQFTQALRTLTNEIETDLAGLFYGASRAVGTAGKTPFGVAGDLSDFALARQVLEDNGAPQSDLQMVLGSGAIANLRGKQSVLFKMNEAGTDALLREGTLGRVEGFSIHNSAGVRRQKLGEATGYLVNGAKKEGERIIAIDTGSGEIKAGHVVTFAGDEHQYVVAAATASSITLGGTGLMQDVADDTAMTVVGTFTPNMAFDRRALLLATRVPAMPKGGDAAEDVMEITDPLSGLTFSVALYKQYKQVSYEIGIAWGVASVKEEHAALLLG
ORF42	26814	27002	+	Unknown	hypothetical protein [Yersinia]	WP_219647076	1.38624e-34	100	ATGAGCAAATCACAAAAAGCGATAACTGAAGCTGAAAATGAAACAGCAAAAGAAGACAAGAAAGACAGCAAAAAATCCTCCCAAGATACGGCCCCCGAACTGATAAAAATGAAGAAGGACGATTTATTAGCCGATGTGCACCCTGACATGGTTCAGGCGTGGAAAGAAGAAGGTTGGCATTTAGCGTAA	MSKSQKAITEAENETAKEDKKDSKKSSQDTAPELIKMKKDDLLADVHPDMVQAWKEEGWHLA
ORF43	27014	27496	+	DnaT-like ssDNA-binding protein	DnaT-like ssDNA-binding protein [Yersinia]	WP_050123385	1.38107e-114	100	ATGTTAGTAACCGATTTAACATCAGATGCCTTTAACAGCTACGCCAGTGTCATTGACCTGCGAGAATATGCGGGATCACGTGGATATCAAATACCTTACCATAATGAAGAATGTGAAAAACTTCTCATTATTGCAATGGATTATCTGGAGGGATTGAGCTGGAAGGGGACTCGCACTGTGTTAACCCAGCCATTGGCATGGCCCCGCGCTGGTGTGATTTTTGAGGGCCATTTCCTGCCAGCCAACGAAATCCCGCACAAGGTTATTCTCGCTCAGTGTCGTTTAGCTATTGAGGCTCAGCAAATTGATTTGGCACCCTCCTTTGAGGGGGGAGCACAAGTGATACAGGAAACCGTCACTGGTGCAGTGAGTGTTTCTTATGCTGAGGGGACAGCAACT…	MLVTDLTSDAFNSYASVIDLREYAGSRGYQIPYHNEECEKLLIIAMDYLEGLSWKGTRTVLTQPLAWPRAGVIFEGHFLPANEIPHKVILAQCRLAIEAQQIDLAPSFEGGAQVIQETVTGAVSVSYAEGTATSRPKFTWLDGMLRGLSLSTNSIKLVRG
ORF44	27500	27853	+	Unknown	hypothetical protein [Yersinia]	WP_050123386	6.52057e-79	100	GTGGCGCTCAACTATAAGCGTATGAGACAGACCGCAACCCGATCAATTAAAGCCAATGGTCAGGTTTTTGAAATGATACGCGGTCAAGACAAGGTTGAGTTTGTGGGGGGCGTTGAGGTACAGCGTAAGGCTGAGAAATTCGACATCACCGGGATTGTGACGCAGTACAAACCTCATGAGGTGAACGGCACCAGTATTTTAGGGGGCGACATTAAGCTGGTGGCTACCGCTGATGTGGAAATTTGGGTGGACGATATTGTCATCATTGATGAAAAGCAATATCGAGTGATCGAGCCTAATCCCATTAAGCCTGCGAATGAAGTGATTAGCTACCAGCTGCAACTGAGGCGCTAA	MALNYKRMRQTATRSIKANGQVFEMIRGQDKVEFVGGVEVQRKAEKFDITGIVTQYKPHEVNGTSILGGDIKLVATADVEIWVDDIVIIDEKQYRVIEPNPIKPANEVISYQLQLRR
ORF45	27856	28446	+	Unknown	hypothetical protein [Yersinia]	WP_151431635	1.02112e-141	99	ATGTCAGAGAATGCCGCATTTATGGAGGCGATTAACGTATTTTGCGATAAGGCCAACCATAACATTAATGAAGTGGTGAAAATTGGCGGGATGAAGATCCTGACTCGTCTTGTTCGAATGTCACCTGTGGGAAACCCAGAGCTATGGAAGGTTAACCAGAACGCGGTCAACTATAACCGGCTGGTGTCTGAGGCTAACGAGGCCAAAAAGCTTGATCCTAAAAATCTGACCAGAACAGGCCGCCTGAAAAAGAACGCCAAAGTTCAGGCCAAAACATGGAGTATTTACTCCCCGCGAGGCTATACAGGGGGCCGTTTCAAGGGGAACTGGCAAGTCACCTTTGATGAAATGCCCACCGGGGAAACCGGACGGATTGATAAGAGCGGCAACATGACGCTA…	MSENAAFMEAINVFCDKANHNINEVVKIGGMKILTRLVRMSPVGNPELWKVNQNAVNYNRLVSEANEAKKLDPKNLTRTGRLKKNAKVQAKTWSIYSPRGYTGGRFKGNWQVTFDEMPTGETGRIDKSGNMTLAMGNVALEHFKVGVNAVYFSNIVPYARELEFGHSSQAPNGMVRIVARDAAKLFNEAALEVGKK
ORF46	28443	28862	+	Unknown	DUF4128 domain-containing protein [Yersinia]	WP_050123389	4.55534e-98	100	ATGAGTTTGCCGCGCATCGCCGAGCTGTTAGAACGCCATCTTTATCAATGGACAGAGAGAAAGGATCTGCCTGTTGCTGCTGAAAACATCACCTTCGATGCACCGGATCGGCCTTATGTGCAATCACACGTTTTACCTGCCACCAATGATGTCATTGACCTTTCCGGGGATCTGGTGGTTTACCATGGTGTTTATCAGGTCAATGTCTGTGTGCCAACCGGTAGGGGGAAATCAACCGCTTATGCTTTGGCTGAAGAGTTAGTTGATCACTTTGCGGTTAACACGGTACTCACTGATGGGGAATTTAGTTGTTACATCGATGAAATACCGTCTGCGAGTGCAGGGATTGTAAATAATCGCATTTACATGGTTCCGGTGAGTATGGGCTATCGCTCTGAC…	MSLPRIAELLERHLYQWTERKDLPVAAENITFDAPDRPYVQSHVLPATNDVIDLSGDLVVYHGVYQVNVCVPTGRGKSTAYALAEELVDHFAVNTVLTDGEFSCYIDEIPSASAGIVNNRIYMVPVSMGYRSDTVRGQS
ORF47	28880	29542	+	Phage tail protein	phage tail protein [Yersinia]	WP_050123390	1.3934e-159	100	ATGTCTTATGCGCTGCCAAACGGCGCTCATGTTTATATTGCTTCTGAGTATGAGGAAGCCATTAATTTTACTGCTATCACCAACGCAGATAATGCGGTAATTACCGTTGAAAATGCGGGTAATTTGGCTGTGGGTGACATTGTTCACATCACTTCAGCCTGGACAGGTATTGACGGGGTAATCGCCCGGATCAAGGCTGTAGCGGATACCGCTTTGACTCTGGAAAACATCAACACCCTCAACACCGGTAAATATGCTGCTGGGGCGGGGGCAGGTTCTATCAAGAAAGTGAAAAGCTGGCTGGAAATTCCACAAATCACGGATATCTCAACCAGTGGTGGTGAACAGCAGACCGTGCAGATCCAGTTCTTGTCTGATGATGCACAGCGCAATCTGAAT…	MSYALPNGAHVYIASEYEEAINFTAITNADNAVITVENAGNLAVGDIVHITSAWTGIDGVIARIKAVADTALTLENINTLNTGKYAAGAGAGSIKKVKSWLEIPQITDISTSGGEQQTVQIQFLSDDAQRNLNTFKSARSQSYTIAHDSTLPVYEVLTRLDESGEVVACYMHVPKAAENRYWSVSVSFNPIPATAVNTVETVDILFNMQSPAMTFYKVAA
ORF48	29565	29921	+	Phage tail assembly chaperone	phage tail assembly chaperone [Yersinia]	WP_050123392	1.55645e-80	100	ATGGCGACTGTATTCAAGTTGCAACCCAACCCAACATTTAAAGTGGATGTGTCTATTCCTCGCGCGGGTGAGCAAGAGGACGGCATATTAACTTTTACCTTTAAACACATGAAATCATCCAGATTCGACGAACTGCGCGATAAGTTGCGTGAGGCATTGGAGAATGTGGTTGCCGGTGGTGAGCCAAGCACCGGCCCAATGGTGGATAATGTGATGGACATCGCCGAGGGTTGGGCGCTTGAGGAGGAGTTTAATCGCGAGAATGTTGCCGAGTTGCTGGAAAACTACCCACGCGCATTTGGTGCCATTACTGATGCTTATGCGCGTGAGTTGTTGGCGTTCCGCACAAAAAACTAG	MATVFKLQPNPTFKVDVSIPRAGEQEDGILTFTFKHMKSSRFDELRDKLREALENVVAGGEPSTGPMVDNVMDIAEGWALEEEFNRENVAELLENYPRAFGAITDAYARELLAFRTKN
ORF49	29924	30235	+	Unknown	DUF1799 domain-containing protein [Yersinia enterocolitica]	WP_373368631	6.9011e-70	100	ATGGTTGCTGAGTCACTCTACAAACCAGAACCAAGCGCTGAGATGTTGGCGGCGTTTGGCTTAACCCTTGATGATTATGACGACGAGATAGTGGAAGTGGGGCCAGATGTCTGGCCCTCTTTCAATGTGTTTCATGCCATGACCACACAATGGAGAACAGGGGTTAATGGTGTCACCGGCCTCGATTACAACTGTCTGTCACAGGTTATGGATTGGCTGGGTGTAGAAGATGAGGCAACCGTTTTTTCTGATATTCGCGTAATGGAACAAGCCGCCTTAGCAACCATGTACAAAGGAGGTGATAAGCAATGA	MVAESLYKPEPSAEMLAAFGLTLDDYDDEIVEVGPDVWPSFNVFHAMTTQWRTGVNGVTGLDYNCLSQVMDWLGVEDEATVFSDIRVMEQAALATMYKGGDKQ
ORF50	30232	33339	+	Phage tail, tail length tape-measure protein H	phage tail tape measure protein [Yersinia enterocolitica]	WP_219651824	0	100	ATGACAGATACCGCCAGCATATCCCTCAAGGTCAATACTTCCAGTCTTGAACAAGCCACCCATAAATTAGGGAGTTTCAAAAAGAGCGCGGCTGAAGCCGCTGCGGGTGCTGATAAATTTAGTCATTCCGGTAAAAAGCTAAATACGGCATCAAGTGATATTGCTGACCAACTTGAAAAGACCCATGCAAACCTTAAGAAGCTGACTGATGAGGTGCACAACAGTGCCAGAGCAACACAAGACAGCACTGGGGGATTGTCGCGTCAGCGTGAAGAATTCCGCAAGCTGGTTGAGCAGATTAGCCCTGCTACCGCTGCCTTAAACCGCCTTGAAGACATGCAAGCCAAATTGAACGCCATCAATAAGGGGGGTGCTATCGATTTTGGCGATTACCAGAAC…	MTDTASISLKVNTSSLEQATHKLGSFKKSAAEAAAGADKFSHSGKKLNTASSDIADQLEKTHANLKKLTDEVHNSARATQDSTGGLSRQREEFRKLVEQISPATAALNRLEDMQAKLNAINKGGAIDFGDYQNYNYILEQTREKLWKVIEAETAEGQAKKQAAAAAREAAAAEEKAWTNKQKFIEQLREQAILQGKTNAEILEYKAAQLGVSAQASPFINKLKQQEAAFAKGAISAGQYRQAMRMLPAQITDITTSLVSGMPIWMVAIQQGGQIKDSFGGIGNAAKAMLTVLTPARLLIGGLAGVLATVAIAAYQGASEAEEFNKQLILTGNYAGVTTGQLIQMSESLSKIGYTQAAASKALAQAVGAGFKADQLETVTRAALAMEKATGRSIDETIKQ…
ORF51	33412	33753	+	Phage tail tip, assembly protein M	phage tail protein [Yersinia]	WP_050123394	1.69867e-77	100	ATGTCACTAGAAACATTCAATTGGCGTACACAGGGAACGCCTGAGGGTTCTTTTGGTCTGGCGGTGCGTAAAGCTCAGTTTGGCGATGGCTACACCCAGATAGTCGCTGACGGACTGAATCCAGAGACACAGAGCTGGCCTCTCACTTTTGTAGGAAATGAACGTGAGATGTTGCCCTTGCTGGCCTTTGTGAGACGCCACAGAACCCAATCCTGTCTTTGGGCACCCCCCTATGGTGAGCTTGGGTTGTGGCGTGTAGATGCTGATTCTATCAAGGTTGCGCCGGTGGGGGGAAAGGTCATGTCTGTATCATTCACATTTACCCAGGCGTTTAGCGTCTAA	MSLETFNWRTQGTPEGSFGLAVRKAQFGDGYTQIVADGLNPETQSWPLTFVGNEREMLPLLAFVRRHRTQSCLWAPPYGELGLWRVDADSIKVAPVGGKVMSVSFTFTQAFSV
ORF52	33762	34514	+	Phage tail tip, assembly protein L	phage minor tail protein L [Yersinia]	WP_219654916	0	100	ATGAGTCTTAACAGTGATTTGCAGAAGTTGGAGGTTGGCTCGAAAATTCGGTTGTTTGAGGTGGATGGTTCCAGCTTTGACGGGCCAGTTTTGCGTTTTCATTCCTACAATCTGGCGCATACACCGGAAGAAATAGCGGCTGCCAATGGCGATGAGTCTAAATTGCTTCCTAAATCCATTTACTGGCAAGGGCATGAGTATGGTGCGTGGCCGTGTGAGATTGAGGGGATAGAAACTACCAGTGATGGACGCAGTGCCGAGCCGACTTTGACGGTAGCCAATATTGATTACTCAGTCACCGCCTTGTGCAAAGCCTATAACGATATGGCGAGGGCCAAGGTCACGATCCACGACACGCTAGCCCATTATCTGGATGCGCGAAATTTTCCGGAGGGAAAC…	MSLNSDLQKLEVGSKIRLFEVDGSSFDGPVLRFHSYNLAHTPEEIAAANGDESKLLPKSIYWQGHEYGAWPCEIEGIETTSDGRSAEPTLTVANIDYSVTALCKAYNDMARAKVTIHDTLAHYLDARNFPEGNPSADPLQEKISIYYIDNRANEDDEYVSFGLRSPLDLQGMRIPCRQIHSLCTWAMNGWYRTGKGCAYSGAAMFDENDNPTDDPSKDKCAGLMVSCKNRFGANNPLDFGGFPASSLIRS
ORF53	34517	35233	+	Phage tail tip, assembly protein K	C40 family peptidase [Yersinia enterocolitica]	MFM1259745	8.88282e-178	100	ATGTTACGGGATAAAACCATCAAAGCCATTATGGAACATGCTGCCGCTGAGTATCCTCGCGAATGTTGCGGGGTTATTGCTCAGAAATCGCGTGTTGAGCGTTACTTCCCTTGCAAGAATCTTGCTGACGTCCCGGCAGGGCAATTTATTCTCGATCCTGAAGGGTTAATGGCTGCCGAGGATTGGGGAAAACCCACTTACGTCGTTCACAGCCATCCTGATTGTACGACTCGCCCATCTGAACTGGATGAAGCGCAATGTGATCACATGGGGTTGCCTTGGGTGATTGTGAGTCATCCTGAAGGGGATTTACGTGTCATCCAGCCTCGTGGTGATTTGCCACTGATTGGCCGTCCATTCGTGCTGGGCTTTACCGATTGCTGGGGGTTGATTATGTCT…	MLRDKTIKAIMEHAAAEYPRECCGVIAQKSRVERYFPCKNLADVPAGQFILDPEGLMAAEDWGKPTYVVHSHPDCTTRPSELDEAQCDHMGLPWVIVSHPEGDLRVIQPRGDLPLIGRPFVLGFTDCWGLIMSYFKQTHGIELHDHRVQRKWWEEGEDRYMDNWYECGFREFSGPIQDGDMVMMQIGNSDVVNHAGIVVEGGTMLLHHMYGHLSKRDPYRGGYYHERTIKIVRHKELF
ORF54	35233	35838	+	Phage tail tip, assembly protein I	tail assembly protein [Yersinia enterocolitica]	MFM1259744	9.36592e-141	100	ATGAATTCTGAACTGCGAAAAATCACGCTGTACGGCGTTCTGCGAGCACGCTTTGGCAAGGAATACAATCTGGCGGTTGAGACTCCGCGCGAGGCTGTACGTGCCTTGTGTGTCTTGATTGATGGGTTCGAGCAGTTTCTTTTTACCAGCAAACAACGCGGTATCACATACGCAGTATTTGTGGGTAAAACAAACATTGGCGAGGATGAGCTGGAAAGTGCCAAGGGCAAAACTGACATTCGTATTGCGCCTGTATTGATGGGTTCCAAGAAAGGCGGTTTGTTCCAAACTATTTTCGGCGCGGCGCTGGTGGGCGTGGCCTCATTCTTTACGGGAGGGATGGCTGCTGCCTTTGCGGCGAGCGGTTTGTGGGGGGCAACCGCGTTAATGGGGGCATCC…	MNSELRKITLYGVLRARFGKEYNLAVETPREAVRALCVLIDGFEQFLFTSKQRGITYAVFVGKTNIGEDELESAKGKTDIRIAPVLMGSKKGGLFQTIFGAALVGVASFFTGGMAAAFAASGLWGATALMGASMFLGGVVQMLSPQPKGVGARQSAENTASYAFGGPVNTVAQGNPVAIGYGERRIGGAIISAGVYTEDKT
ORF55	35851	39552	+	Phage tail tip, host specificity protein J	DUF1983 domain-containing protein [Yersinia enterocolitica]	MFM1259743	0	100	ATGGGCCTCTTCGGCAAAAAAGGTGGTTCTCATACCCCTGTTGAATCACCCGATAGCTTACATTCGATTGCAAAGGCGAAAATTCTCATCGCACTGGGTGAGGGGGAGTTCTATGGTGGGTTTACTGAAAAGGATATCTACCTGGACAGCACCCCGGTGATGAATGAGGACGGTTCTTACAACTTCCCTGACTTCAAGTGGGAGTTTCGTTCCGGTACACAAGATCAGACATTTATTTCAGGATTTCCAGCAGCCGAGAATGAGACAACTTTCGGGCTGGAGGTTAAGCACAGTGCTGCTTTTGTTCGCGCGTTTACTGACACACAGCTAACCTCTCTGCGGGTTCGTCTTGCATGGCCTATCCTGACCCAAAACCACGACAACGGCGATATCACTGGA…	MGLFGKKGGSHTPVESPDSLHSIAKAKILIALGEGEFYGGFTEKDIYLDSTPVMNEDGSYNFPDFKWEFRSGTQDQTFISGFPAAENETTFGLEVKHSAAFVRAFTDTQLTSLRVRLAWPILTQNHDNGDITGTRVDYLIEVSTDGGPYQTMVNGAVEGKTTTIYERSHTVPLPPATTGWRLRVSKLTADSTSAKLINRMNVQAVTEVIDAKFRYPNTALLYVELDSSQFQNIPQVSVKTKMRIIRVPSNYNAFTREYVGTWDGTFKWSWSDNPAWVFYDVVINDRFGAGRYIDATMIDKWELYRIAQYCDQPVPDGYGGNGTEPRYKCDLYIQSEEDAYTVLNDIAAIYRGMTYWSQGKLFALADMPRDVDFIYTPSNIIGKIRWASGSEKNRYSTAL…
ORF56	39619	41256	+	Phage tail fiber protein	hypothetical protein [Yersinia enterocolitica]	WP_289823745	0	100	ATGTCGTGGTATAGAGCCGGTGAGATAGCTGGTTCGGCGGGTAATGCCGTGATTACCGGTGTAAACACCAATTGGATAGATAACAAACAAGCTGTAGGCACAGGGCAGGCGCTTATTATTTCTGTGGGTGATGCCACTCAGATTTATGAGATTGAGCAAGTCGAAAGCGCCACACAAATCCGACTGACATCGCCGCTTAAGCAAGATTACTCCGGCGAATATGCCATCCTCACATTTTACGTAGACTCCGTTCCCGATTTTGCACGTCGCCTGTCTACGCTTATTGGTTATTTCACAACTCAGTTAGCCGGTCTGCAAGACTTGGTGACCAGTGATAGTGATGTAACGTTTATCAAGCCTGACGGGACAAGTGTTATTATCCCCTCAATCCATGCGCTC…	MSWYRAGEIAGSAGNAVITGVNTNWIDNKQAVGTGQALIISVGDATQIYEIEQVESATQIRLTSPLKQDYSGEYAILTFYVDSVPDFARRLSTLIGYFTTQLAGLQDLVTSDSDVTFIKPDGTSVIIPSIHALTKWVDEYKKWFDGARDDIDNVAGNANEAKAARDEAVQARLEAIAAATGSEKYKEQAKDYAAQAAVSEQSASASETAAASALAGAISAKDNAKVSMEGAKVARDRAEAAAQKAKDIAEAADIDKVMEVMSDKMDKTGGTFTGPVTLVGDATNPLEPTTKQQVESEIQAITENVTNAVSSIGTQVNGIANSVSNIDGRVTTLEAGADALLGKNNTWTATNKFIGGLSVAAPAGSSEGGQIDLDDKDGGRAYFIDIDADGNFRVVRSGN…
ORF57	41256	41783	+	Phage tail fiber assembly protein	tail fiber assembly protein [Yersinia enterocolitica]	MFM1259741	8.27188e-124	100	GTGAGTGGTTTGCAGCATTATAAAAATTTCACAATTTCAAAAAAGGCAATAGATGAAGAATTAGGTGTTCCGGTTCTCTATCACGAGGATGAGGAAGGGCGTGATTGGTACGACCTTCAAAAGACATTCTGCAAAGATACCTACAAGGTGGGTTACTCTCAAGATGGTATTGTAAGAACCGTATCAAAGGATGTTTGGGCCATTGCGCCTACCGGTTTATCAATCATTGAGGTTAAATCCATACCGGATGTTTCGGAGGATGAGCTGATTAATGGTTGGTATGAAGTATTTAATGATGAGGTTATCTTTAGGATACCGCCACAAGATGAGATAGACGCGGCAGAGAGAGAACGCAAGCAACAATTGATTGATGAGGTCAGTCAAGAGATTGCTATCTTA…	MSGLQHYKNFTISKKAIDEELGVPVLYHEDEEGRDWYDLQKTFCKDTYKVGYSQDGIVRTVSKDVWAIAPTGLSIIEVKSIPDVSEDELINGWYEVFNDEVIFRIPPQDEIDAAERERKQQLIDEVSQEIAILNDAVDLDMATDEEKSRLTELKRYRIRLSRITEGSHEVWPIKP
ORF58	41881	42189	+	Phage tail fiber N-terminal domain-containing protein	prophage tail fiber N-terminal domain-containing protein, partial [Yersinia enterocolitica]	WP_400175531	8.94935e-65	100	ATGTCAGTGAAAATATCGGGTACTTTAATAGATGGTGCCGGTATTCCCATGTCTTGGTGCGATATTATTTTAAAGGCCCGCGTGAATACTTCAGATGTGGTGACACGAACCGTTGCCCAAATAAAAACAGATGTTGCGGGTGAATATTCGTTTGATGCTCAGGTTGGGAAATATAGTGTATATCTGAAACCGGATTCTAATACTGAATACAGTGTCGGTGATATCACGGTTTATGAAAACTCGAAACCCGGCACCCTGAATGATTTTCTGATTGCTCTGGACGAAGGCGATTTAACAAATGCCCCGTAA	MSVKISGTLIDGAGIPMSWCDIILKARVNTSDVVTRTVAQIKTDVAGEYSFDAQVGKYSVYLKPDSNTEYSVGDITVYENSKPGTLNDFLIALDEGDLTNAP
ORF59	42650	42225	-	Transposase	IS200/IS605 family transposase [Yersinia enterocolitica]	WP_050132355	3.3037e-98	100	ATGGGTGTGCAAGAGGAAATTTTTACAGGGTATCTAAAGCGCCGTCATAGTGTCAGCAAACTGGTAGTGCATCTGATCTTTGTAACGAAGTATCGCCGCAAGCTGTTAGATGGTGCGATGATTGAGCAAATCCGAGAATCATTTTTATCTGCTGCCAAACGACTGGAAGTGGAAATACTGGAGATGGATGGCGAAGCGGATCATGTGCATGTATTAGTAGCATACCCGCCCAAACTGCCAGTTAGCGTGCTGGTGAATAACCTGAAGTCGATTAGTAGCCGTTATGTGCGTCAGTTGAATTCGCATCTGCCAAAACAGAGTAATAGCGGAGTTCTCTGGTCGCGCTCTTATTTCGCCTGTAGTGCTGGCGGCGCAACAATCGAAACACTGAAAGCGTAC…	MGVQEEIFTGYLKRRHSVSKLVVHLIFVTKYRRKLLDGAMIEQIRESFLSAAKRLEVEILEMDGEADHVHVLVAYPPKLPVSVLVNNLKSISSRYVRQLNSHLPKQSNSGVLWSRSYFACSAGGATIETLKAYVSSQKKPE
ORF60	42708	43871	+	Transposase	RNA-guided endonuclease InsQ/TnpB family protein [Yersinia enterocolitica]	WP_400175835	0	100	ATGTACAGAGCAACAAAAGTACGCATTTACCCGACACCAGAACAAGCTGAATTGTTGGAAAAACAGTTCGGCATAGTGCGTTTTGTGTACAATAAGGCTTTGCATATCCGCTCGCATTGGTACAAACGCCATGGCGTTTTACTGAATAACGTAAAGCATATTCAGCCACTGCTACCCATCGCCAAAAAGTCCCACAGCTATAGCTGGCTCAAACAGGCAGACTCAAATTCGCTACAGGTTGCATTGCAAAATCTGGATCAGGCATTCAAGAATTTCTTTGAAAAGCGGGCTAAATATCCTCGCTTCAAGCGTAAACACGGTTCACAGTCCAGTTATCATTGTTCGAGCCTGAAAATCACCGCCGACACAATCAAGATCCCGAAAATTTCCGCAATTCGT…	MYRATKVRIYPTPEQAELLEKQFGIVRFVYNKALHIRSHWYKRHGVLLNNVKHIQPLLPIAKKSHSYSWLKQADSNSLQVALQNLDQAFKNFFEKRAKYPRFKRKHGSQSSYHCSSLKITADTIKIPKISAIRANIHREIVGKVKSITITRSATGKYYASILCDNGIETPAKPSKISRVMGMDMGLSHYAIMSDGVKVANPRHLINASRNLRRKQKALSRKQKGSANRKKARIRLAALHERVANARADFQHKLSRAIVDENQAVIVETLKTANMMKNHNLARAIGDASWHSFITKLEYKAVEKGVHLVKLEQWFASSKTCHCCGYKMPEMPLHKRIWRCPECGVEHDRDINAALNIRQKGILELKAAGLVVSAHGGQRKSVVQTVAA
ORF61	43997	44314	+	Phage tail fiber N-terminal domain-containing protein	hypothetical protein [Yersinia enterocolitica]	MFJ1219555	1.35508e-65	99	TTGCGTTCAACCACCGGTAATTCGTGGAGGTCACCGGGTGTCGGCGGCCTAATTTTTGCGGCTTACTGTGGTGATTCAGATGATGACAATAACCGTAACCTTGCCAGAGGAAAAGGTGTTTCAGGTTCGCGATTGGGAATGTTATCAATTTCAGCAAAATGTAGCACATCAGGTTCTTATACCTCCACGCCACAGTTTATTGTTACATCGCCAAACTCATACCCACAAGCAGGAAGTTTTATTGCACTTTCAGGTAGTACCCTGACAACACTCAGCAAAACGGAAGCCTTTGTTGGACTATTCATACGCATAGCGTGA	MRSTTGNSWRSPGVGGLIFAAYCGDSDDDNNRNLARGKGVSGSRLGMLSISAKCSTSGSYTSTPQFIVTSPNSYPQAGSFIALSGSTLTTLSKTEAFVGLFIRIA
ORF62	44321	44884	+	Phage tail fiber assembly protein	DUF4376 domain-containing protein [Yersinia enterocolitica]	WP_050162967	1.67642e-135	100	ATGGACATTAAAAACATTATCAATCCTCGCTATCTGGAAAGTGGGGCAATTGATTGCGAAGTTCAATTTGCAGGAATGGAGGAATACTTGTCCTATACTGCCACTCCCGACGATACCGCCGAAACGGGACAGACCATTTGGCGGGCACTGATCAGGGGAGATTATGGCAATATTGCCCCTTTTGAAGTCACCCCCGCAATATTACAGGCTGCCAGAGAGCAAAAATGGCAGGAAATCAACGCATGGCGACTGGAACAGGAGGCACAAAGCATCACCTTTGAATACGCAGGCCGGACATGGAATGCAGACCAACAGTCGATGGCGCGTTTATCTCCTGTGGCCGCTATTACTAACACAAACTCGCGGGATGTGATGTCGTGGGGTGATGTGAATAATAAA…	MDIKNIINPRYLESGAIDCEVQFAGMEEYLSYTATPDDTAETGQTIWRALIRGDYGNIAPFEVTPAILQAAREQKWQEINAWRLEQEAQSITFEYAGRTWNADQQSMARLSPVAAITNTNSRDVMSWGDVNNKSVPLSVEQLKGLSEAMALALMEHNDRIYQRQREMKDEVAGLTDLKQVREFVVIW
ORF63	45339	44956	-	Unknown	hypothetical protein [Yersinia]	WP_032820973	1.07298e-84	100	ATGTCTTGGCTCGAAGATATCTCAATCCCCAGCGGGAAAGAATCACTGGGTTCATTATCAACACCAAGTCTTCGTGATGAACCTCCTTGTAGTGAATCCTCTACCGGCGCTGACGATATTGCACCTCAGCTAGTAGAAGATGCAAAATCTTATAGAAAGCTCAGGGAGGTTTTCGCAGAGAAAGCCTACAAAGTAGCCAAAAAATCACTCTATGGTTGGGCATTACTTCTTTTTATTCAAGGATGGTTCTCTCTGATTGGTGTTGATATTTTTTCAGATAAAGTGCTTATAGCAATTACCACCGCTGTTACTCTTAATGTTTTTGCTGCCTTTTTGGGCGTAATAAGAGGATTATTCCCCTCTTCTACATCTCGCAAAGAATAA	MSWLEDISIPSGKESLGSLSTPSLRDEPPCSESSTGADDIAPQLVEDAKSYRKLREVFAEKAYKVAKKSLYGWALLLFIQGWFSLIGVDIFSDKVLIAITTAVTLNVFAAFLGVIRGLFPSSTSRKE
ORF64	45809	45339	-	Unknown	Panacea domain-containing protein [Yersinia]	WP_004392760	6.85425e-111	100	ATGGCTTATTCAGCTGTTGCAGTAGCAAATGCCTTCATTGAAAAGGCACTCAAAGGTGAGCTTAAAGAGCTCACGCCAATGAAACTGCAAAAATTACTGTTTTACACACAGTCATGGCATCTGAAATTGCGTGGAGGAACACCACTTTTTGATGATCTGTTTGCTCGCTGGAAATTTGGACCCGTTATACCAACATTATATAGGCTACTAAAAAAATACGGTGCCAATGAAATAGATAGCAAGATTAGCTTTATTCAAGAAAGCGATGGCGACTTTGAACGTATAACGCCATCTATTCAGAAAGATGATGAGGAAACCAGAAAACTCGTCGATAAAATCATCGAAGTGTATGGTGAATATAGCGGCCCTGAATTATCGAGCATGACTCATGCCCCCAAT…	MAYSAVAVANAFIEKALKGELKELTPMKLQKLLFYTQSWHLKLRGGTPLFDDLFARWKFGPVIPTLYRLLKKYGANEIDSKISFIQESDGDFERITPSIQKDDEETRKLVDKIIEVYGEYSGPELSSMTHAPNTAWSKGATDGGPISHKDMAEFIH
ORF65	46078	46362	+	Transposase, IS3/IS911 family	transposase family protein [Yersinia enterocolitica]	AJI84358	1.41115e-55	94	ATGCGTAAGATCCGATTCACCGAGCACCAGATCATCGCCGTCCTGAAATCAGTCGAAGCGGGTAGGACCGTCAAAGATGTGTGCCGAGAGGCCGCTATTTCTGAAGCCAGCTACTACAACTGGAAGGCGAAATATGGCGGAATGGAAGCCGCTGACATCAAAAAGATCAAAGATCTTGAAGATGAGAATCGTCGTCTGAAGCAGATGTTCGCCGATCTGGGTCTAGAATGTAGGACGCTGAAATACGTCATCGGAAAAAGCTTTAAAAACAGCGACAAAACGTGA	MRKIRFTEHQIIAVLKSVEAGRTVKDVCREAAISEASYYNWKAKYGGMEAADIKKIKDLEDENRRLKQMFADLGLECRTLKYVIGKSFKNSDKT
ORF66	46856	46572	-	Unknown	DUF3892 domain-containing protein [Yersinia enterocolitica]	WP_050123427	9.4242e-62	100	ATGACTCTGTATTATATTTCGGCAGTTCGCATGGATGCCAGTAACCAGCACATTGAGTATGTGAAAATCATTAAAAGTGGTAAAGGCGAGGCTGATACAACAATCAATTCTAGGCAGTTTGTTGCAGAATTGATCAACGACGGAGCAACAAAATTTAAAACCATCACCAAAAAAGATGGTAAGTGGGTTAATGGGGCAGATGTTCACGTTATCGATGACATTTACCTTTCGACGGACCGTAACAGTACCAAACGCGATAATCTAGGTAACTTGCCGAAGTTTTAA	MTLYYISAVRMDASNQHIEYVKIIKSGKGEADTTINSRQFVAELINDGATKFKTITKKDGKWVNGADVHVIDDIYLSTDRNSTKRDNLGNLPKF
ORF67	47840	47244	-	Phage antirepressor protein	ORF6N domain-containing protein [Yersinia enterocolitica]	WP_339099468	7.84629e-142	96	ATGAGCAGCATCGATACGCTGAAACCAATTCTGCATAATCAAATCCCTGTTATTACTACTGAGTTACTAGCACAACTGTATGGCACCGATGTTTCGAACATCAAGATGAACTACTCCCGAAACCAGACGCGCTTCGAGGATGGAAAACATTACTTCAAGCTAGTTGGAGATGACCTGAAAAATTTGCGGGTAACTTTCGGTTACTCACAAATTTCCCCCAAAACTCGTTCCCTCATTCTCTGGACAGAACGCGGTGCTGCCCGTCATGCCAAAATGCTTGAAACAAACCAAGCTTGGGAAGTGTTCGAAAAACTGGAAGACTGCTACTTTAGCCAAAACAAAGAGCATCGTTTACCCTCCCCTCAACAAATTCCCAATCGTTTGAATTATTCCTTTCTC…	MSSIDTLKPILHNQIPVITTELLAQLYGTDVSNIKMNYSRNQTRFEDGKHYFKLVGDDLKNLRVTFGYSQISPKTRSLILWTERGAARHAKMLETNQAWEVFEKLEDCYFSQNKEHRLPSPQQIPNRLNYSFLTTVREGKVVSVRMPREDECFLSFETFKECAGKAGYLVIHSEDMMKMTLDQFLKLSRNNKNQPTLK
ORF68	48028	47837	-	Unknown	hypothetical protein [Yersinia]	WP_032820969	3.09363e-37	100	ATGACAAACCTTCCTCATAACTATTACGTCAACCTTGTAAAAATCCTTCTCAAAAAATCTTCATATGCTGATCGTTTCCGACTGGCCGAAGCTATAGAGCGCGAGGCAATGCGTATTGCCAGCCATGATCAGGCCGTATCTAATGCTAAAACTTCTCTTGTCGCTAAAGTAGTGATGGGAGGTGCCAAATGA	MTNLPHNYYVNLVKILLKKSSYADRFRLAEAIEREAMRIASHDQAVSNAKTSLVAKVVMGGAK

## Sheet: vB_Yen_16-YE00051
DNA element	Start	Stop	Strand	Predicted function	Best match (NCBI blastp)	Accession	E-value	Sequence identity (%)	nucleotide_sequence	aa_sequence
ORF01	1231	104	-	Phage integrase	phage integrase Arm DNA-binding domain-containing protein [Yersinia wautersii]	WP_033852697	0	95	ATGGCTCGCCCACGAAAATATAATATCGATATTCCTGGCTTATCTTGTTACACCGACGCTAGAACTCAAAAAGTATATTGGCGCTATAAACACCCAATCACTGGTACTTCATATGGATTAGGTACTAACGCAGAGGAAGCAAAAGCAATTGCAACCGAAGCAAACAAGCGTTTGGCAGATCAGCAATTACGCAATACTTTAGCTATTAAGGATAAAGTAATCCGAACGCTGGGAGGAAGTATTAGTGTATCAACATGGCTTGACCAGTATTTAAAAATACAGGATGAACGCATTGAAGCAAAAGAAATCACTGAAAATACATTGAAACAAAAAATCACGCCAATAAAAGCTATGCGTGAAAAATTAGGAATGAAGCCTATTCATGATGTAGATACCAGA…	MARPRKYNIDIPGLSCYTDARTQKVYWRYKHPITGTSYGLGTNAEEAKAIATEANKRLADQQLRNTLAIKDKVIRTLGGSISVSTWLDQYLKIQDERIEAKEITENTLKQKITPIKAMREKLGMKPIHDVDTRDIADILDEYKKRGHSRMAQVVRTTLIDVFREAQHAGEVPPGYNPALATKNPYNRISRERLSLDEFNSILSVINPPFDYMKNAMLLALITGQRESDICNMKFSDIWDDFLHVEQKKTGAKVAFPLSLRCNAINMTLEEVIGMCRDNIVSPFLIHYTHNSSHSRRGTQVKPNTMSYSFKKMRDLSGLKWENGTPPSFHEIRSLAARLYKAQNMNAKDILGHKSQSQTDRYIDTRGKEWTIVTAL
ORF02	1460	1209	-	Phage excisionase	excisionase [Yersinia similis]	WP_025384175	2.45118e-53	99	ATGGCACGAACACAATTATTAAGAGATTGGGCTATAGAAGAATTCGGAGAAAAAGAATGCCCAAGTTATATAACACTACTTTCCTACGCAAAAAATAAAATGATCTACCCGCCTCCCCAAAAAGCTGGCCGCTATTGGCGAGTTGATAAAGGTGCAAGATTTGTAGGCGTGATTGCACAACCCGTTATTACCCCTAAAGATGACCCTCGCTTATTGAGGATATTATCCGATGGCTCGCCCACGAAAATATAA	MARTQLLRDWAIEEFGEKECPSYITLLSYAKNKMIYPPPQKAGRYWRVDKGARFVGVIAQPVITPKDDPRLLRILSDGSPTKI
ORF03	2164	1862	-	Unknown	hypothetical protein [Yersinia enterocolitica]	WP_050130058	1.48285e-63	93	ATGACCGAAAGAGAACGAATCCTTAAGGAAATTGCTCTTGATGCTTTGAAGGCTTTTGACTGCGCCAAACGAGGCCAATCACATCCCAGAATATATAAACACGGATATGTATATGCGGGGATGCTGCGCAGAATCAATACCATTGCATCAATGAATCCGCCCCTCCCAAAATGGACAGCTCAGGAAAGGGAATCATCCCGCAGGAAGGCAATATCTGCCTATTTCGCATCACTGCTGGAAAGTAATAGGCAATCATACATCCACACCAGCAATACTTCTGGTCGCGGTGGGTTTGGCGACTAA	MTERERILKEIALDALKAFDCAKRGQSHPRIYKHGYVYAGMLRRINTIASMNPPLPKWTAQERESSRRKAISAYFASLLESNRQSYIHTSNTSGRGGFGD
ORF04	2810	2187	-	Recombinase	ERF family protein [Yersinia kristensenii]	WP_004389935	1.145e-150	100	ATGCAAACTAAAGCGGTTTACAAAGCAATTGCTGCTGTAGCAAAAGATTTATCAGAAAGCGGTATCGCAAAGAACAGTCGGAATGCTCAGCAAGGATTTCAATTTAGAGGTATAGATGCGGTTTACAACGCCCTATCCCCTGCACTGGTTCGCAATGGATTGGTGATCCTTCCGCGTATTGTTGAGCGAACAGTTTCAGAACGAACAACATTAAAGGGCGCATCACTTTTTTACGTTGTCGTTAAAGCTGAGTTTGATTTTGTCGCAACGGAAGACGGTAGCACTCATACAGTAACAACATTCGGCGAGGCAATGGACTCCGGGGACAAGGCAACAAACAAAGCTATGTCGATAGCCTATAAGTACGCAGCGTTTCAGACATTCTGTATTCCAACGGAG…	MQTKAVYKAIAAVAKDLSESGIAKNSRNAQQGFQFRGIDAVYNALSPALVRNGLVILPRIVERTVSERTTLKGASLFYVVVKAEFDFVATEDGSTHTVTTFGEAMDSGDKATNKAMSIAYKYAAFQTFCIPTEETAADPDAETHHPAPRTCDEILADFTAQAADCQNVSELQSIYKAAWNAMASSAEHQQKCIDVYKLRASELKKVA
ORF05	2989	2819	-	Recombinase	hypothetical protein [Yersinia kristensenii]	WP_004389936	9.89679e-31	95	ATGAATCTTGGAAGAACAGTAAAAGAAAGCATTGAAAACCGAAAAGAACACATTCTGGATGCCTTGTATTACCGCAGAAAGGGACTAAGAAAAGCAAAACAATCGTGTTTGAATCTGGCGAAGTTGGAACGATTAAACCAACGATATTTCTTGGGTGAACAACCATTTTAG	MNLGRTVKESIENRKEHILDALYYRRKGLRKAKQSCLNLAKLERLNQRYFLGEQPF
ORF06	4058	3543	-	Phage antirepressor protein	antA/AntB antirepressor family protein [Yersinia enterocolitica]	WP_221865879	2.77917e-116	94	ATGACTAATCAACTCATCCCCGTTTTTGACGGTACTATCTCAAACGAAACTACCCTACTCTGCAATGCTCGTGACTTACATGCTTTCCTTGGTATAGGTAAACGCTTTGCTACATGGATTACAGAGCGCATCTCAGAGTATGAATTTGTTGAAAATCAGGACTATATTATTTCTTCCCAAAATCGGGAAAAAATAGGTAGAGGGCGTCCATGCATTGACTACCACCTCACCCTCGATACAGCTAAAGAACTGGCGATGGTTGAACGCAACGAAAAAGGTCGTCAGATACGCCGATATTTTATAGAGTGTGAAAAGAAACTGCGCCAACTAGCAACATCCCCCGAACAATCCAAACATAGCAAAGTCCTTCTCCGATTTTATGGAGAGAAACTTATCAGC…	MTNQLIPVFDGTISNETTLLCNARDLHAFLGIGKRFATWITERISEYEFVENQDYIISSQNREKIGRGRPCIDYHLTLDTAKELAMVERNEKGRQIRRYFIECEKKLRQLATSPEQSKHSKVLLRFYGEKLISSQHLPDNYFIGPMETFIEVLRRQGLLVVNPDDLKKIAY
ORF07	4324	4166	-	Rha family phage regulatory protein	ash family protein [Yersinia enterocolitica]	WP_219657049	3.58456e-26	94	ATGATAAGTGTCGGGGTTTATATTTCCCATGCAACCGCAAAATCGGTTGTCGGGATTAGCACCCCGATGGACACAGAGCGACATAGACGCGCTTGCGTCTTTTTTATTGTCGTAAGGTACGCGCACATCTCAATGGTGGGGCGTACAGGGGAGCCGTAA	MISVGVYISHATAKSVVGISTPMDTERHRRACVFFIVVRYAHISMVGRTGEP
ORF08	4389	4646	+	Type II toxin-antitoxin system ParD family antitoxin	type II toxin-antitoxin system ParD family antitoxin [Yersinia similis]	WP_025384171	3.32544e-54	99	ATGCGTACCACTCAACAGTTCAGTATCACATTGCCTAATGAAATGGCTGAAATGGTTCGTTCGCGAGTTGCTTCCGGTGATTATGCATCGGAAAGTGAAGTTATTCGCGAAGGTCTGCGCGCCCTCCATGAGCGTGACAAGGCTGTTGAAGCATGGCTCAGTAATACGGCCGCTCCAGCTTTAGATGCTATTCGTAAAAATCCCACCGAGGGACGTTCGTTGGAGCAGGTTCGCGCCGCTGTTCGCAACGGGAAGTAA	MRTTQQFSITLPNEMAEMVRSRVASGDYASESEVIREGLRALHERDKAVEAWLSNTAAPALDAIRKNPTEGRSLEQVRAAVRNGK
ORF09	4652	4921	+	Type II toxin-antitoxin system RelE/ParE family toxin	type II toxin-antitoxin system RelE/ParE family toxin [Yersinia enterocolitica]	WP_221865876	3.45425e-56	98	ATGGACTATAGAGTCACTTTTACGCCTGAAGCAGAGCAACAAATAGTAGACCTCCATCGCTATATCACAGAACAATCCAGTCAGATTGTCGCTGATGGTTTTATTGACGCTCTTCTGGAATATTTAGAGGGTTTTTCAACATTCCCAGAGCGTGGGAATAAACGTGATGATATCCGTCCGGGATTACGAGTCACGCATTTTAGACATCGGACGGTTATCGCTTTTGCTGTGGATGGTGACTGTGTTCTGATCGCTGGTGTTTACCTTTAG	MDYRVTFTPEAEQQIVDLHRYITEQSSQIVADGFIDALLEYLEGFSTFPERGNKRDDIRPGLRVTHFRHRTVIAFAVDGDCVLIAGVYL
ORF10	5270	4959	-	Regulatory protein	regulator [Yersinia enterocolitica]	WP_219641718	1.54461e-71	100	ATGACTGACATTGAAAGAATAGATTCAATGCTTAACTTATTAAAAAGCATGAAGTCTGACCTCAAAAAATTAAAGAAATTTAGCTCAATGGATTATCGCAATATGACACCCAAACAATGCCAAAAACGCAATGCCGATGCAGACTGGATTGCGATGGAAAACATCAGGCGCAAACATGAGTTACACGCCTTATCTGTTGAGCTGGGATTCGCTGATCATCGCGGTTCTGATGGTTATCCAGAAATTGAATTAACAAATGGCTGGCAGCGCTATAAATACCAACCCAGAATTCCGTTTAAACAGTATATATAG	MTDIERIDSMLNLLKSMKSDLKKLKKFSSMDYRNMTPKQCQKRNADADWIAMENIRRKHELHALSVELGFADHRGSDGYPEIELTNGWQRYKYQPRIPFKQYI
ORF11	5478	5263	-	Unknown	hypothetical protein [Yersinia enterocolitica]	WP_219652026	5.52545e-45	100	ATGAATCCACGTTTTAACGCATTTCTGAGGATTAATACCAACAATGTTTGGCGCACCCATTCCGAGCGCAATGCTGCTTATATGGCTTTCATAGCTAATATGAAATGCAAATATGTGAAACACAATAACCTCGACGAAAACACAATCGGCGGTGCTTATATAGCTGACCACGATGAATTTACTCGGTTTATTTTAAGTGAGGTCAATAATGACTGA	MNPRFNAFLRINTNNVWRTHSERNAAYMAFIANMKCKYVKHNNLDENTIGGAYIADHDEFTRFILSEVNND
ORF12	5928	6362	+	Phage superinfection exclusion protein B	super-infection exclusion protein B [Yersinia enterocolitica]	WP_242365624	2.80547e-100	100	ATGTATATAATCATCATTTTTGGGCTTACTTTGTGGTTAATTCCCAAAGATTTTGCATTTTCATTCAATTCCGCAACTGGTATTCCATGGTTGTTCCAGATAGTGGTTTTTGCATTTTCCTTTGTTACTGCTATTTCATTTTCTAGGCTGCGGTCACGCATTCAGAATTATTATTCCCTCCTGCCAGAACAAAGAGTTCTGCTTCGTTTATCGCGTGAAGAGATAGCGGTTTTCAGTGATTTTCTTGAAACTGGAAATCTTTGCGTAAACTCATGTGTTGATGATCCAATTACAAAACGCCTGGAGCGTAAGGGCATATTGTCCCATGAAGCTGATGTTGACGATCGTTCCTATTACATCATCACTAAAACCTATTCTCATTTCATGAGTCGACTATGG…	MYIIIIFGLTLWLIPKDFAFSFNSATGIPWLFQIVVFAFSFVTAISFSRLRSRIQNYYSLLPEQRVLLRLSREEIAVFSDFLETGNLCVNSCVDDPITKRLERKGILSHEADVDDRSYYIITKTYSHFMSRLWSNRTKRFNRRL
ORF13	7062	6655	-	Phage CI-like repressor	helix-turn-helix domain-containing protein [Yersinia enterocolitica]	WP_050123476	2.17075e-94	100	ATGGACAAAATAAATCACCCAATCTTTGCTGAGCGTGTTCAGCAAGTAATGAACGAAAAGGGCTGGTCGTTAGCTGACTTGGCTAAAAAGGTCATGCTTTCGCATACAGCAGTACGCAAATGGGCTACAGGCAACAGCACAGCTAGTGGAGAACGTCTAAAAAGGCTGGCTGCGGTCACAGGAAAACCGGCGCATTGGTTTTTTATGCCCCTTGAGGATGCTCAAAACGAATCTCTGTCCCCATCCAGAGTTCTCGATGAAAAAGAGGAAGCATTACTTTCGCTTTTTAACCAACTTCCCGAAACAGAGAAGTTGAGACTGATCATGCATACGAAGAGCGTGCTTCATGAGATGGATCTCCTGAAAAATGACGTTTATGACATAATCAGCGATATCCAT…	MDKINHPIFAERVQQVMNEKGWSLADLAKKVMLSHTAVRKWATGNSTASGERLKRLAAVTGKPAHWFFMPLEDAQNESLSPSRVLDEKEEALLSLFNQLPETEKLRLIMHTKSVLHEMDLLKNDVYDIISDIHKP
ORF14	7138	7437	+	Transcriptional regulator	transcriptional regulator [Yersinia enterocolitica]	WP_050123478	3.51913e-56	100	ATGATACTTTATCTCCACATCCTGAATGTGAGGGTAAAGATGAATAGATCATTAAAAAACAAAATAACTAACCTGATATCTCTAACTGATATCGGGAAGCATTTTGGTATTAGCTCCCAAGCTGTGGGTAAATGGCTACTTAAAGGGGGGATTCCATCGGAAAGAGTTTTATCTCTCTGCGAACTGCTGGATTGGGCTGTTACCCCGCATGAATTGCGACCAGATATTTATCCTAACCCAACAGATGGCTTACCGACGAATAAACAAACTTTGATGGGGAGGGGAAATGCGGCCGTCTGA	MILYLHILNVRVKMNRSLKNKITNLISLTDIGKHFGISSQAVGKWLLKGGIPSERVLSLCELLDWAVTPHELRPDIYPNPTDGLPTNKQTLMGRGNAAV
ORF15	7424	8374	+	Replication protein	hypothetical protein [Yersinia enterocolitica]	WP_400175510	0	98	ATGCGGCCGTCTGATTTATTACTGGATTTTGGACGACCAGTAGCTTACTACCCTGGTCTTGTTAAATACATGGGGAGTCCTCATGCCGTTATTTTCTTCGGCCAAATTTTTTATTGGCAGGATAAAGCTCATTCTGAATTAGGTGTTCAGAAAACCCAGGAAGAGATTCAAGAGGAAACAGGGCTAACTATTGAACAGCAAAAAACAGCGCGTAAGCAGCTTGTATCAAGAGGTATCTTAATCGAAACAAACAAACGACTTGAACGCAAAATGTACTACCGAGTTGATTGTGATCGGTTGAATGAGATTATTGATAACAAGTTGTCAGATTCCCGAAACGGGGTTTCCCTGATTCGGGAAACGGTGAAACCCTTGCCCGCGAAGTCCGAAAACCCTTCT…	MRPSDLLLDFGRPVAYYPGLVKYMGSPHAVIFFGQIFYWQDKAHSELGVQKTQEEIQEETGLTIEQQKTARKQLVSRGILIETNKRLERKMYYRVDCDRLNEIIDNKLSDSRNGVSLIRETVKPLPAKSENPSPRARKTLVRGEVNPRFDLTEITTKNTTEITTENYICVTAQPPASGATTPIPKPQETPLMEACRKTWAAYKNGYWERYGVDPVRNAKVSSQIKQFVERVGMEAAPHVAKFYLLVNNTFYVQKLHPVGCLLADAESLHTQWATGRTMTAARAKQIDSTQTNLNAADETIRMLRARRAANGGQHAE
ORF16	8364	9116	+	Unknown	hypothetical protein [Yersinia enterocolitica]	WP_050163589	9.52439e-180	97	ATGCTGAGTGATTTCGAACAGGAAGAGTTATCAAGTCGTTTGCATGTCACAGCAGAAGCGCTTGGGCATGAAATCAAGTCATCGTTGGTGATGCTGATGGTCGATGATCTCAGTGATTATCCCTATGACGAAATTTGCAAAGCATTGGCCCGTGTTCGCAAAGAACATGTGGGAAAGCTGACACTTAAGGCAATTATTGACCGGATCCAGAAACCGGAAACAAGGCCTGCTGCCAACGAAGCATGGGCGTTGTCACTTCCTGCACAGGATGAGTCAAACACGGTGGTATGGACTGATGAAATGTCGCAAGCGTGGACTATTGCTTTGCCTGTACTTGAATCCGGTGACAAAGTGGGGGCACGTATGGCCTTTATCCAGACTTATGAGCGATTGGTTGCA…	MLSDFEQEELSSRLHVTAEALGHEIKSSLVMLMVDDLSDYPYDEICKALARVRKEHVGKLTLKAIIDRIQKPETRPAANEAWALSLPAQDESNTVVWTDEMSQAWTIALPVLESGDKVGARMAFIQTYERLVAVAEAENKSPCWRVSQGWDTEKRVQAITTAQNAGLLPAPIANKYLPSPNVSNVQPSKNGQARVQSYVSALLADIQQSREQRIREHQKRLAREQSKRQERLKLFEQQRKTLEARFNSER
ORF17	9231	9470	+	DNA-damage-inducible protein I	DinI-like family protein [Yersinia enterocolitica]	WP_219644699	2.17877e-49	100	ATGAAAATCGAAGTCTCAATTGATCGCACTAAAAAACTCCCTAAGGGAGCAGAACAGGCATTACAAACAGAACTAACGAAAAGATTGTCTGTGTATTTTCCGGAATGTTTGGTTTCAGTTCGCCGCGCGGGGTCAGATGGACTATCCATACTTCGAGTAACGGATGCAGAAAGAGAGAGGGTCGAAGCCATTTTACAAGAAACATGGGAAAGTGCAGATGAATGGTTTTATGAGCAGTGA	MKIEVSIDRTKKLPKGAEQALQTELTKRLSVYFPECLVSVRRAGSDGLSILRVTDAERERVEAILQETWESADEWFYEQ
ORF18	9482	9688	+	Unknown	hypothetical protein [Yersinia enterocolitica]	WP_242365627	2.21354e-40	100	ATGGATATATTAGAGTTGCCAAAGGTTGGCTATGCCATAGTTCGCTGCAAAGACGGTAATATTATTGGTAGGTTTGATTGCAATAATGACGAGAGAGTTTTAATCACTGCTCAAAAGAAATGCTTATTAATTAGAAAATTGTCTTTTAATGACAGAGTGGTTTCTTCTGATACTCTCAGAGAGTTAGTTAAGGAAATGCTTGATTGA	MDILELPKVGYAIVRCKDGNIIGRFDCNNDERVLITAQKKCLLIRKLSFNDRVVSSDTLRELVKEMLD
ORF19	9774	10373	+	Unknown	DUF1367 family protein [Yersinia enterocolitica]	WP_411917526	1.69045e-134	93	ATGGCGCAATTATTGAAGTTAGAAAAATCCGCACCAACAATCCTGACCCCGGCGACAGTCGAGGACAGTGACTTTTTACAACGTATTAAAATCGGTGAGTGGATACAGGCTGAATTCAGGCGTGTCCGCAATTACCAATTCCACAAACGTTTTTTCAAACTCTTGCAGTTTGGCTTTGACTACTGGACTCCCGCCGGTGGTGTACTTACGCATCAGGAACGCCAGCTTGTTGATGGTTTTGTAAATCACCTCATCAGAGTATCTGGCCAACAACACAGTGAATCGCTTACCGCTGTTGCTGATAAATATCTGCTTGAGGTCGGTCAACTCCGTACGAAAGACATTGCCTTGCTCAAGTCATTCGAACCATATCGAGGCTGGGCAATTGTTGAATCTGGA…	MAQLLKLEKSAPTILTPATVEDSDFLQRIKIGEWIQAEFRRVRNYQFHKRFFKLLQFGFDYWTPAGGVLTHQERQLVDGFVNHLIRVSGQQHSESLTAVADKYLLEVGQLRTKDIALLKSFEPYRGWAIVESGYYDEVILPNGLRQRIPKSISFADMDEDTFQSLYKAVFNVLWNFILHRSFRTQQEAEGMALRLLEFA
ORF20	10373	10945	+	Phage NinG rap recombination	recombination protein NinG [Yersinia enterocolitica]	WP_219644246	3.26982e-135	97	ATGAAGCCCCGCAAACCCAAAAACTGCAAAATGTGCGGAGATGAATTTACTCCGTTACGCCCGTTTCAACATGTTTGCGGAGGAAAGTGTGCCATTGCTTTTGTTCGTAAAAATGAGGCTGAGAAAAAGGCCAAAGAAAGAGCGGATAAGTTGAAAATCCGCCGCAGGAATGCCCGTCCCTTATCACATTGGATTGCGTTAACTCAGCGAGCAGTAAACGATTTACGGCGGGAAACCTGTTTAGCCAATGGTGATGGCTGTATTTCATGTGGAACTCACAACGCCAGTTCATGGCATGCGGGACATTTCAGAACAACAGCATCAGCCAGCCATTTACGTTTCACCCACGACAATATCTGGCTTCAATGTTCCTCCTGTAACGTCTACAAATCAGGAAAT…	MKPRKPKNCKMCGDEFTPLRPFQHVCGGKCAIAFVRKNEAEKKAKERADKLKIRRRNARPLSHWIALTQRAVNDLRRETCLANGDGCISCGTHNASSWHAGHFRTTASASHLRFTHDNIWLQCSSCNVYKSGNIGRYRRNLVRKIGEERVLALENDNRTHRWAVEELEQIRKQARADLRALKKGQMSKVA
ORF21	10945	11358	+	Phage antitermination protein Q	antiterminator Q family protein [Yersinia enterocolitica]	WP_219648804	3.5378e-88	92	ATGCGTGACATTCAAATGGTGTTGGAACGTTGGGGGGCATGGGTTGCCAATAATCATGAAGATGTGGATTGGTCGCCAATCGCAGCAGGTTTTAAAGGACTTATTCCTTCTAAGGTCAAATCACGGCCAGCATGTTGTGATGATGATGCGCTGGTTATTTGCGGCTGTATGGCCAGGTTGAACAAGAATAATTCAGACCTCCATGATTTGCTGATTGATTATTATGTGTTTGGCATGACCTTTATGTCACTGGCGCGTGAGCATAAGTGTTCTGACACATGTATTGGGAAAAGGCTTCAAAAAGCTGAAGGTGTCATACAGGGAATGTTGTTAATGCTGGGTATTTCATTGGAGATGGACAGATATGTACAGCATGAGTCCGTAGCGATGAAATTAACG…	MRDIQMVLERWGAWVANNHEDVDWSPIAAGFKGLIPSKVKSRPACCDDDALVICGCMARLNKNNSDLHDLLIDYYVFGMTFMSLAREHKCSDTCIGKRLQKAEGVIQGMLLMLGISLEMDRYVQHESVAMKLTGTGE
ORF22	11733	11924	+	Unknown	hypothetical protein [Yersinia wautersii]	WP_051373120	2.68039e-36	98	ATGACAAACTTACCCCACGACTATTACATCAACCTTGTAAAAATCCTTCTCAAAAAATCCTCATATGCTGATCGTTTCCGTCTGGCCGAAGTTATAGAGCGCGAAGCCATGCGTATTGCCAGCCATGATCAAGCCGTATCTAACGCCAAAACCTCTCTTGTCACCAAAGTAGTGATGGGAGGTGTAAAATGA	MTNLPHDYYINLVKILLKKSSYADRFRLAEVIEREAMRIASHDQAVSNAKTSLVTKVVMGGVK
ORF23	11921	12526	+	Phage antirepressor protein	ORF6N domain-containing protein [Yersinia enterocolitica]	WP_439323201	1.74938e-146	98	ATGAACAGCATTGATACACTGAAACCAATCCTACATAACCAAATTCCCGTTATTACAACTGAGTTATTGGCACAACTGTATGGCACCGATGTTTCGAACATCAAGATGAACCACTCCAGAAACCAAACTCGTTTTGAGGACGGAAAACATTACTTCAAGCTAGTTGGTGATGAGCTAAGAACTTTCAAGCACAAGGTAACTGAAAGTTACTTAGTCGCAACCAGAGCAAAACACCTCATCCTCTGGACAGAACGCGGTGCCGCCCGTCATGCCAAAATGCTTGAAACAGACCAGGCATGGGAAGTGTTCGAAAAACTGGAGGATTGCTATTTCAATCAAAATAAAACCACTACTCCAGCAACCCATCCCGTCTCTCAATCTGAAATTGACGCTTACAAC…	MNSIDTLKPILHNQIPVITTELLAQLYGTDVSNIKMNHSRNQTRFEDGKHYFKLVGDELRTFKHKVTESYLVATRAKHLILWTERGAARHAKMLETDQAWEVFEKLEDCYFNQNKTTTPATHPVSQSEIDAYNINALAQHYQVMVDAWRYQIEPALRKIESPLAGRLRDRFIDGAIFLSYVKKSLNEKLGEGQRPRLSNHL
ORF24	12684	12995	+	RelE-like translational repressor toxin	type II toxin-antitoxin system RelE/ParE family toxin [Yersinia enterocolitica]	WP_242365631	2.97185e-69	100	ATGATATTCATTGAAACTGAGATCTTTACTGAAGATTGCAAGATACTGTTGAATGATGATGAATACCGAGCTTTTCAACAGCATCTTGCCGATAATCCGACTAGCGGCGATGTTATTCAGCATACCGGTGGGTTAAGAAAAATTAGGTGGTCATCTGGTGGTAAAGGGAAACGAGGTGGGGTACGAGTCATTTACTACTATAAAGTAGATGCATCCCATATACGGTTACTCTTGATTTACAAAAAGGGGATCAAGGACGATCTGAGTGAAGCAGAGAAGAAAATCTTAAGGCAGTTAAACGAGAGGTGGTAA	MIFIETEIFTEDCKILLNDDEYRAFQQHLADNPTSGDVIQHTGGLRKIRWSSGGKGKRGGVRVIYYYKVDASHIRLLLIYKKGIKDDLSEAEKKILRQLNERW
ORF25	12998	13285	+	Antitoxin to RelE-like translational repressor toxin	helix-turn-helix domain-containing protein [Yersinia enterocolitica]	WP_219644357	1.12245e-60	99	ATGGATAGCAAATTATTTTCTCGCCTGACCGAAAGCATGGTGCAGATGAACGAAATCATTGATGGTGTTCAAGTTCCGTCTCGCGAAACAACCGTAGAAGCACTTAAAGTAAAAAATATTCGGCGGGCTACAGGGTTGAGTCAGGTTGGGTTTGCTAAATTGTTAGCAGTAAATGTCGGTACTCTTCGTAACTGGGAACAAGGGCGAAGGGAGCCTACTGGGCCAGCGAAAGCCCTGCTGAGAGCGATAGAAAGTGATCCGGTTCATGTGTTGAAAGCTTTATCATAA	MDSKLFSRLTESMVQMNEIIDGVQVPSRETTVEALKVKNIRRATGLSQVGFAKLLAVNVGTLRNWEQGRREPTGPAKALLRAIESDPVHVLKALS
ORF26	13561	13391	-	Unknown	hypothetical protein, partial [Yersinia enterocolitica]	WP_221866551	1.90558e-09	59	ATGACCAATGCTATTGGTGTCGCCCCTACAGCTATTACTACCGCGACGGAAATATTACTCAAACACCAAATACCATTCAATAAGCCAATTAGAAACAAAAAGTTAGGTTTTGTTTCCCCTTGTTTCGGTGATTATTGTTTGACGCTAAAAAAGCAAAAACCCGCACAGTGA	MTNAIGVAPTAITTATEILLKHQIPFNKPIRNKKLGFVSPCFGDYCLTLKKQKPAQ
tRNA01	13659	13734	+	tRNA-Thr-CGT					GCCAATTTAGCTCAGGTGGTAGAGCAACTGATTCGTAATCAGTAGGCCGCCAGTTCGAGTCTGGCAGTTGGCACCA
tRNA02	13736	13810	+	tRNA-Gly-TCC					GCGGCCATCGTATAATGGCTATTACCCCAGCCTTCCAAGCTGAAGATGCGGGTTCGATTCCCGCTGGTCGCTCCA
ORF27	14159	13866	-	Unknown	hypothetical protein [Yersinia enterocolitica]	MFM1282698	1.45485e-11	59	GTGCTCGGTACTTATCCCGAAGATGTCGAGGCGCTGGAAAATCCTGACATCGGTTCATCCACTTTTAGAGTTTACCCAAAAACTTCCAGACTTATCCGCGCAGTTACGCTGACACCACAATCGGCTGGACCATCACCATCAGACGAAGAGGAACTATGCATGGCTAGGTTTTATGGCAATGGCCCATGCGATTGGGCACATCTGTATTTATTATCACAATGGCATAGGTGCTGGGGGGATTACCAATCTAATACGGAGTCACTTCAATATTACATCCCAACACCTATGCAATAG	MLGTYPEDVEALENPDIGSSTFRVYPKTSRLIRAVTLTPQSAGPSPSDEEELCMARFYGNGPCDWAHLYLLSQWHRCWGDYQSNTESLQYYIPTPMQ
ORF28	14287	14682	+	Phage holin family protein	putative holin [Yersinia enterocolitica]	WP_050130087	8.18567e-84	95	ATGTCCGAACCTCTAACACTGTCCGCTGGGGCTACTGCCGCCTCAGTGGGGATAACATTCGCCTCAATGTTTCCAGAGGCAACCCCTGCTGTAGTGGTTTGCTCCCTTGCTGGCGCGGCACTTTATGTACTTTCCAGTCGCCCACATCGTTTGTGGCGACAGGTGTTATTTGCACTGATTTCATTTATTGGTGGGGTTTACTGTGCTGATACCGCATCAGAGATTATTGCTGCCTTGATTAATGCCGGACTGAATCAACTTAGTCCACCTGTCACCATTCGTGTCACGCCAGCTATTGGTGCTTTGGTGGCGTCCACTATCTGTGTCAGCGTCTTACTTCGGGTGATGTCTAAGTATCACATCAATTCCGACTCAAACGAGAAGGAGGAGGATTGA	MSEPLTLSAGATAASVGITFASMFPEATPAVVVCSLAGAALYVLSSRPHRLWRQVLFALISFIGGVYCADTASEIIAALINAGLNQLSPPVTIRVTPAIGALVASTICVSVLLRVMSKYHINSDSNEKEED
ORF29	14682	14978	+	Phage holin family protein	phage holin family protein [Yersinia kristensenii]	WP_032821311	1.13361e-60	96	ATGGAGTGGCAAAAATGGATACTGGCCGCTAATGCGCTGGTCTGCCTGCTTATCGTTGTTCGTCTGATGTTCTGTCAGAAAACAGGGCGTTATCGCTTTTTCTATTCTGTGTTGGCTTATCTGGTGATATTGGCGGCAGGGTGGATAGGTATACGTATTTGTTACGGACAATATTCCGGTGCGGACCCGGCAGAATTACTATTGAATTTGTCATTTTGTCTGGCGATATGGGCCGCAGGTGGAAATATTGCAAAGGTGACATATTGGCGGGAGGACGCATCTCATGACAAAAAATGA	MEWQKWILAANALVCLLIVVRLMFCQKTGRYRFFYSVLAYLVILAAGWIGIRICYGQYSGADPAELLLNLSFCLAIWAAGGNIAKVTYWREDASHDKK
ORF30	14965	15507	+	Phage lysozyme (N-acetylmuramidase)	glycoside hydrolase family 108 protein [Yersinia enterocolitica]	WP_219644363	3.16062e-126	96	ATGACAAAAAATGACATCTTTGAAGCTATTCTCGGCAAAGAAGGGGAATACGTAAACCACCCCGACGATAAAGGCGGCCCGACCCGCTGGGGTATTACTCAAAAGGTGGCTCGTGCGCACGGTTATATGGGGGATATGCGTAATCTGCCAAGAGAAACAGCACTGGCTATTCTTGAAGCTGATTACTGGACAGGACCACGCTTTGACCAGATAGCAGAACTGTCTTCGGAGATTGCCACGGAGTTGTGTGATACCGGAGTGAACATGGGGCCATCAGTCCCCACCCGAATGCTTCAGCGTTGGCTGAATGTGTTCAACCAGCGCGGAAAACTTTACCCCGATATGGACGTTGATGGCCGTATTGGCCCACGAACTTTAAACGCGCTGAAAGCATTTTTG…	MTKNDIFEAILGKEGEYVNHPDDKGGPTRWGITQKVARAHGYMGDMRNLPRETALAILEADYWTGPRFDQIAELSSEIATELCDTGVNMGPSVPTRMLQRWLNVFNQRGKLYPDMDVDGRIGPRTLNALKAFLCHRGKEGEHVLLKGLNCTQGERYLELAESREANESFVYGWMKERVSI
ORF31	15628	15813	+	Transposase	hypothetical protein [Yersinia enterocolitica]	EKN5999832	2.16895e-34	100	GTGGGGAAGTATAAAAGATTCTTTTTGAGGTTGTCTATGAAAAATGGTCTGGAAATTGACGCTCCAGTAAGTGTCGAACTCATGCGGGCCGTCATTTTTGCAATCAAAGTCATGGCCGTTGGAGCTGTATCTGTGCCTGCAATGTATGGCATTGCCAGATTAATTCTGGCTGTACGCTGGTGGTGA	MGKYKRFFLRLSMKNGLEIDAPVSVELMRAVIFAIKVMAVGAVSVPAMYGIARLILAVRWW
ORF32	15815	16264	+	Phage endopeptidase Rz	lysis protein [Yersinia enterocolitica]	WP_219656567	1.46384e-98	96	ATGAGCCGTCTCACTTTAGGTTTTGTCGTGATGTCAGTGATGGGGCTAATAGCCTTGGGTTGGACTGCCGACCACTACCGCAGCAAATACCTACAGGCTGAAAGACTTGCCAGTGAACGTCAGTCCACCATTGAGGAAATGGCAAGACGCCAGCAAATAAGTGCTGCTTTAGATGCCAAATATACGCAGGAACTCGCCGATGCAAAATCTCAGATTGAAGCTTTACGCGCTGATGTTGCCGCTGGTCGTCGGCGGTTGCGGCTCAACGCGCAATGTGTGCCCACCGCCAGTGCCCAAACCGATACCGCCAGCATGGATGATGCTACCGCCCCCCGACTTACTGACGCCGCTCAACGGGATTATCTCCGTCTCAGAGAGCGCATCGACATTGCCACAAAG…	MSRLTLGFVVMSVMGLIALGWTADHYRSKYLQAERLASERQSTIEEMARRQQISAALDAKYTQELADAKSQIEALRADVAAGRRRLRLNAQCVPTASAQTDTASMDDATAPRLTDAAQRDYLRLRERIDIATKQITGLQEYINKVCLGN
ORF33	16631	17014	+	Unknown	hypothetical protein [Yersinia enterocolitica]	WP_242365629	8.10802e-87	100	ATGGATACAAACTTAAAACATTTTTTCAACCATTTAGTGGCCTCAGAGGCGTTAGTAAATTACAAGGCTAGTTTTAAAGTTGGAAAATTTGATTCGCTAAAGTTAGTATATAAAAGTGACTATAGGAACAGACCAAACTATAGGTTATATAATTTTTCTAACGAAAATGTTAAACATTATATAAAAACGCTAGGTTTTGTTATTGACTCATCTAATCAAGATTATCGTCTAAAAGAACATAGAATAGATATAACCATTTATTTCTACTATGAAAAAATCCTTCCAACCTTATGTAGTACTCCTCCATATGTAACTTTTGATGATGTAATAAGGAGGATATACCTAGAAAAAGGAATTATTCCAAAGGGAATACTTAAAAATTAA	MDTNLKHFFNHLVASEALVNYKASFKVGKFDSLKLVYKSDYRNRPNYRLYNFSNENVKHYIKTLGFVIDSSNQDYRLKEHRIDITIYFYYEKILPTLCSTPPYVTFDDVIRRIYLEKGIIPKGILKN
ORF34	17104	17235	+	Unknown					ATGGCCTCTTTTCCCCTTTGTGAAACCTTTATCAAAATGGATATTTATCATCATCGTAAAATAACAGTTAGTTGTGATAGCCAATTCACAGTTTTAATTAATAATCAAAAAATACATATCTTTAAAAGATAA	MASFPLCETFIKMDIYHHRKITVSCDSQFTVLINNQKIHIFKR
ORF35	17433	17570	+	Unknown	hypothetical protein, partial [Serratia proteamaculans]	ANV21590	1.78853e-08	62	GTGAGACATAGTAAAGGTGATGTGCTGCCAGTCGCAGTCGGGCAGGATGTGTTGATATTCAGCAGTCCACTGCTCAGTGGCCTTCATGCCACGACTGCAGCACGCCTTCGATTTACAACTCTGGCATCCCTAAAGTAA	MRHSKGDVLPVAVGQDVLIFSSPLLSGLHATTAARLRFTTLASLK
ORF36	17990	18547	+	KilA-N domain-containing protein	KilA-N domain-containing protein [Yersinia enterocolitica]	WP_219644513	5.10818e-131	99	ATGAAGGTAATCACCATGCAATATCCAACAGTATCTGTAAATGGTGTCTCCGTTCGTATTGACGAAGAGGGGCGCTACAACCTCAACGACCTGCACGCTGCCGCTGTAGCGGAAGGTAACGCGACTGAATCGCAGCGTCCGGGGGAATTTCTCAAGACCAAGCAGGTAAGGTTATTTGTTCAGGCTTTAAGCGATGCGAAAAAAATCGCATCGGTCAAAACCATAAAGGGCGGTTCACAGCAAGGCTCATGGGGGCTTGAATTAGTGGCTATCCGTTATGCCGCATGGCTAAACCCTTTATTCGAAATCAAAGTGTATGAAACATTTCAGATGCTGGTTCGTAAAGGATTTGATGCCATGTCTCACCTGAACAAACTGGACCATATCATCAATACCGAA…	MKVITMQYPTVSVNGVSVRIDEEGRYNLNDLHAAAVAEGNATESQRPGEFLKTKQVRLFVQALSDAKKIASVKTIKGGSQQGSWGLELVAIRYAAWLNPLFEIKVYETFQMLVRKGFDAMSHLNKLDHIINTETQEISQCARKMARWGVGGRKQILLTARKRMIDEIQMYLPGLGSHAGNYCDIQ
ORF37	18854	19390	+	Phage-encoded host-cell envelope protein Lom	attachment invasion locus protein Ail [Yersinia enterocolitica]	WP_050323811	3.02789e-126	99	ATGAAAAAGACATTACTAGCTAGTTCTCTAATAGCCTGTTTATCAATTGCGTCTGTTAATGTGTACGCTGCGAGTGAAAGTAGTATTTCTATTGGTTATGCGCAAAGCCATGTAAAAGAAAATGGGTATACATTGGATAATGACCCTAAAGGTTTTAACCTGAAGTACCGTTATGAACTCGATGATAACTGGGGAGTAATAGGTTCGTTTGCTTATACTCATCAGGGATATGATTTCTTCTATGGCAGTAATAAGTTTGGTCATGGTGATGTTGATTACTATTCAGTAACAATGGGGCCATCTTTCCGCATCAACGAATATGTTAGCCTTTATGGATTACTGGGGGCCGCTCATGGAAAGGTTAAGTCATCTGTATTTGATGAATCAATCAGTGCAAGT…	MKKTLLASSLIACLSIASVNVYAASESSISIGYAQSHVKENGYTLDNDPKGFNLKYRYELDDNWGVIGSFAYTHQGYDFFYGSNKFGHGDVDYYSVTMGPSFRINEYVSLYGLLGAAHGKVKSSVFDESISASKTSMAYGAGVQFNPLPNFVIDASYEYSKLDSIKVGTWMLGAGYRF
ORF38	19603	20472	+	Chromosome (plasmid) partitioning protein ParB	ParB/Srx family N-terminal domain-containing protein [Yersinia enterocolitica]	WP_219651928	0	99	ATGTCACAGGTCATGAGTACAACCAAGGCCCACCCGCTCTCGAGAGCGGTGGCATCATATAAAACCTTGAATGCCATGACTAGTAGAAAAATAGAGATCACTTATCGGGATAAAAAGGCACTAAAAGCCTATGCGCAAAACGTCATCAAACACCCGGAAAAGCAAGTTGAGCAGATCGCTGACAGCATAAAAACGTTCGGTTGGACGAACCCTGTTCTCATTGACGAGAAAAACGAGATCATCGCCGGACACGGTCGTTTGTTGGCTGCTGATGTACTGGGTATTGAGCAGATCCCCTGTGTCATTCTGGAAGGATTATCCGAGGCAGAAAAACGTACTTATCGTATTGCTGATAATAAAATTCCGCTGAATGGTTCCTGGGATCAGGACATGCTGACG…	MSQVMSTTKAHPLSRAVASYKTLNAMTSRKIEITYRDKKALKAYAQNVIKHPEKQVEQIADSIKTFGWTNPVLIDEKNEIIAGHGRLLAADVLGIEQIPCVILEGLSEAEKRTYRIADNKIPLNGSWDQDMLTLELSELQDLDIDLSVTGFSDTELEDLLSDGVAEIQGDDDRYTSKVETPIYEPSETQPLVSELYDEEKTQALKQNIKAAQLPDDIEKFLMSAAERHTVFNFSRIADYYAHAPAEVQTLFEQSALVIIDYHQAIEQGLVHMTKSIVDAVFECEEGDDA
ORF39	20465	21337	+	Chromosome (plasmid) partitioning protein ParB	hypothetical protein [Yersinia enterocolitica]	WP_219651930	0	99	ATGCGTAATGATTTTTGCGTGTTTATTCTGACTCACGGACGCCCTGAAAAAGTCTATACATGGAATCTGCTTGCCCGTTCTGGCTATACAGGGAAAACCTACATCGTGATTGATGATGAGGATAAAACCCGTCAGCAGTATATCGAGCGCTTTGGTGACAAAGTGCTGGTGTTCTCAAAAGCAGAAATAGCGAGCCGATTTGATGAGGCGGATAACTTTGGTGACAGACGGTCAATTTTTTACGCCCGTAATGCCTGTTTTGAGCTGGCCGGGCAAGTTGGGTGCAAATACTTCATCCAGTTTGATGATGATTATGTTGCTTTCCAGCTTCGTGTTGATCGGGAGTTCAACCCCAGCTACAGGCTGATAAAGAATCTCGATGCAGTGCTTGAGGCTATG…	MRNDFCVFILTHGRPEKVYTWNLLARSGYTGKTYIVIDDEDKTRQQYIERFGDKVLVFSKAEIASRFDEADNFGDRRSIFYARNACFELAGQVGCKYFIQFDDDYVAFQLRVDREFNPSYRLIKNLDAVLEAMLAFYETIPAKSIAMAQGGDFLGDSRKSGKPAWIKRKAMNSFICSTDRSFRFIGRINEDVNTYTTLGRRGELFMTIGAVQLLQKRTQSNSGGMTELYLDSGTYVKSFYSVMFSPSCVKISLMGSTHKRIHHKVIWDNAAVKVISEIHKKCGGEACSPL
ORF40	21322	21570	+	Unknown	hypothetical protein [Yersinia]	WP_050130103	3.9948e-50	100	ATGTTCCCCACTCTAAAAGTTGAAGCGCTGGCGGCCCGTCGAATGACTGAACAACAAATTGCTGATGTGTTGGATATCGACCTGCAACAGATAGATCGTGAACAACTTCGATTATTTCGAGAGTCGATAAGAAAGGGGCGAGCCAAGGGGGAGGCAGAGTTACGCGATGCGTTGTACAAGCAAGCGAAAGCGGGTGATCGCTCGGCATACATTGAACTGATGAAGCGAGAAAGAAACACAAGGTACTGA	MFPTLKVEALAARRMTEQQIADVLDIDLQQIDREQLRLFRESIRKGRAKGEAELRDALYKQAKAGDRSAYIELMKRERNTRY
ORF41	21574	22203	+	Phage terminase, small subunit	hypothetical protein [Yersinia enterocolitica]	EPE5170130	4.55264e-127	99	ATGAGTAACTGGAACGAGGAGGAGGTCAAGGTTGATTATTGTGCTGGCATTCTCACGCTCCGGAAAATCGTAGAAAAGCACGGGATAGCAAAATCCACGCTAATTGATTTGGCTAACCGGCGTGGCTGGGTACGAAAAAAATCCCCGACCAAATCAGCGACCAAGAATCCGACCAAACCGACCCAAAAAGCCGACCAAAAAAAATCTGGTCGGACGGATGGTCGGGGGCAGGTAATTAGCGCAGGACTTGGGATAACTAAAAATTCAGGTAGAGGCTCATCCTCAGAAACGAAACGGAAAAACCGGAGTGGAAACCCCAATCCAAAAAATCAGTTCTCCATACGTAATACAGCCTCTCTTAAACACGGCGGGTATGCCCGCCGTATGCTTTTCTCCGAC…	MSNWNEEEVKVDYCAGILTLRKIVEKHGIAKSTLIDLANRRGWVRKKSPTKSATKNPTKPTQKADQKKSGRTDGRGQVISAGLGITKNSGRGSSSETKRKNRSGNPNPKNQFSIRNTASLKHGGYARRMLFSDSIVEDAQALCLEDELFLLRARNLYTAENIGRWRTQLDDYGGENRRLVLSTAKRQRKSVYGVLMLMIWLLNCSECPV
ORF42	22200	24200	+	Phage tail tip, host specificity protein J	host specificity protein J [Yersinia enterocolitica]	WP_242365529	0	98	GTGAAAGAGACTGATGAGGGGTATACCATCAGTGCCACCGAACACGACCCGAACAAGTACGCCAAAATTGACACCGGCGCACGTATTGATGATGTGCCTACAACCGTTGTTCCGCCTAACGTGCAACAGGCACCGGCAAAGGTGGAAATCAACAGTTACAATCGCGTCAATCAAGGCGTCAACGTCACCACCATGCGCGTTTCATGGCCCGATACTGAGAATGCCATTGCTTACGAGGCACAGTGGCGGCGTGACAGCATGGATTGGGTGAATGCGCTGCGCACCTCTGCACTGGGCTTTGAGGTGGATGGCGTTTATGCGGGGCGCTATCAGGCACGTGTTCGGGCTATCAATGCTTCTGAAATTTCCAGCTTGTGGGCCAATGCGCCAGAGACTTAC…	MKETDEGYTISATEHDPNKYAKIDTGARIDDVPTTVVPPNVQQAPAKVEINSYNRVNQGVNVTTMRVSWPDTENAIAYEAQWRRDSMDWVNALRTSALGFEVDGVYAGRYQARVRAINASEISSLWANAPETYIAGKEGNPPAPIDFKATPATFGIDLSWYFGEDTSDTLKTEIQFAKTADGDNAQLLTDIPYPQRNYTMSGLAMGVVFYFRARLVDKTGNQSEWTEWIMGQSSVDSGPILDAIADDIMTTEAGKALEEKLTGVSDALAQAVIEAALAEGANAIQQWVNYGQASAGIVEVKQTVANEKEAFAKYQQLVTAKFEGVEVNVTEVKEAQADVERAFGEFKDTVSARLQENEAVIQTKATTEFTHEGGKAIYNINAGITYNGQYYSAGMAIGV…
ORF43	24268	25902	+	Phage tail fiber protein	hypothetical protein [Yersinia enterocolitica]	WP_427242603	0	96	ATGTCGTGGTATAGAGCCGGTGAGATAGCTGGTTCGGCGGGTAATGCCGTAATTACCGGTGTAAACACCAATTGGATAGATAACAAACAAGCTGTAGGCGCAGGGCAGGCACTTATTATTTCTGTGGGTGATGCCACTCAGATTTATGAGATTGAGCAAGTCGAAAGTGCCACACAAATCCGACTGACATCGCCGCTTAAGCAAGATTACTCCGGCGAATATGCCATCCTCACATTTTACGTAGACTCCGTTCCCGATTTTGCACGTCGCCTGTCTACGCTTATTGGTTATTTCACAACTCAATTAACCGGTCTGCAAGACTTAGTGACCAGTGATAGTGATGTAACGTTTATTAAGCCTGACGGGACAAGTGTGATTATCCCCTCAATCCATGTGCTC…	MSWYRAGEIAGSAGNAVITGVNTNWIDNKQAVGAGQALIISVGDATQIYEIEQVESATQIRLTSPLKQDYSGEYAILTFYVDSVPDFARRLSTLIGYFTTQLTGLQDLVTSDSDVTFIKPDGTSVIIPSIHVLTKWVDEYKKWFDGARDDIDNAAGNANEAKAARDEAVQARLEAIAAATGAEKYKEQAKDYAAQAAVSEQSASASETAAASALAGAISAKDNAKVSMEGAEVARDRAEAAAQKAKDIAEAADIDKVMELMSDKMDKTGGTFTGPVTLVGDATNPLEPTTKQQVESKIQAITENVTNAVSSIGTQVSGIANSVSNIDGRVTTLEAGADALPGKNNTWTATNKFIGGLSVAAPAGSSEGGQIDLDDKDGGRAYFIDIDADGNFRVVRSGN…
ORF44	25902	26429	+	Phage tail fiber assembly protein GpG	tail fiber assembly protein [Yersinia enterocolitica]	WP_242365531	3.8569e-121	98	ATGAGTGACCTACAGCATTATAAAAACTTCACAATATCAAAACAGGTGGCAGATGAAGAGCTAGGTGTTCCAATCCTTTATCATGAAGATGAAGAAGGGCGCGACTGGTACGAGCTTCAAAAGACATTCAGGGATGACACATATAAAGTGGGTTACTCTCAAGATGGTATTGTAAGAACCATCTCAAAAGATGTTTGGGCTATTGCGCCTACCGGTTTATCAATCATTGAGGTTAAATCCATACCGGATGTTTCGGAGGATGAGCTGATTAATGGTTGGTATGAAGTATTTAATGATGAGGTTATCTTCAGAATACCGCCACAAGATGAGATTGACGCGGCAGAGAGGGAACGCAAGCAACAATTGATTGATGAGGTCAGCCAAGAGATAGCTATCCTC…	MSDLQHYKNFTISKQVADEELGVPILYHEDEEGRDWYELQKTFRDDTYKVGYSQDGIVRTISKDVWAIAPTGLSIIEVKSIPDVSEDELINGWYEVFNDEVIFRIPPQDEIDAAERERKQQLIDEVSQEIAILSDAVELDMATDEEKSRLTELKRYRIKLSHIASGSYEAWPIKP
ORF45	27139	26480	-	Ail/Lom family outer membrane beta-barrel protein	Ail/Lom family outer membrane beta-barrel protein [Yersinia enterocolitica]	ENJ4478054	4.87066e-158	100	ATGAAGAAATTTGTGATCTCAGCTATTGCTGGTTTAATTTCACTAGGTTGCATCACTACCGCTAATGCAGCCGCTGGAGACAATACATTTTCTATTGGCTACGCTCAAACTCATTCCAATAGCTTAAAGGATGGCGTAAATTCCACTCGTGACATAATGGCTGGAACCCATGGCCATTTCGATGACTATAAAGATCCTAAAGGCATTAACTTTAAATTCCGCCACGAGTTTGATGATCACTTAGGCCTTATTGCATCACTGACACACACCAATGAGAAATTTAGTGGTAATAACTTTAGCCAAGGTGCAAATAATTACAATGACCTTTCAGCCAAAGGTAGATATTTTAGTTTCATGGCTGGCCCTACCTTGCGCTTAAACGAATATATCAGTGCTTAC…	MKKFVISAIAGLISLGCITTANAAAGDNTFSIGYAQTHSNSLKDGVNSTRDIMAGTHGHFDDYKDPKGINFKFRHEFDDHLGLIASLTHTNEKFSGNNFSQGANNYNDLSAKGRYFSFMAGPTLRLNEYISAYATAGVAYTKANLYGAKYSAQKDASGKITGYNVVDSSTLSDHKTSFAYGIGLQFNPFESVAVDVSYEGSGSGDWRTNGFNVGVGYKF
ORF46	27291	27482	+	Phage tail fiber protein	Prophage tail fibre N-terminal [Yersinia enterocolitica]	CNK97995	2.24665e-30	98	ATGTCTGGATATCAGATTATTTTAAAAGCGCGAGTGAACACTGCAGAACTGGTGATGCGCACTATTGCAACTATCACCATGGAAGGGAATGGGGGGATTCGTTTGATGCTCAGTTTTTTTCTGAATATCCCAGCAAACGGAAGGCCGGAGAAATCCCGCCAGCGTATTCGATGGAGAGGATTGTTGGCATGA	MSGYQIILKARVNTAELVMRTIATITMEGNGGIRLMLSFFLNIPANGRPEKSRQRIRWRGLLA
ORF47	27670	27789	+	TcfC E-set like domain-containing protein	TcfC E-set like domain-containing protein [Yersinia enterocolitica]	HEI6912664	1.28893e-06	75	TTGACTTTTTTAAAACCTGATGAAGTTATCAAGCAAAGTTATTTTTCAGGGATGAGTGATTCAGATAAAAAATATAGTGTTTATTTGAAAAAAATGCCTCGTATTTGTTTTAATTTTTAG	MTFLKPDEVIKQSYFSGMSDSDKKYSVYLKKMPRICFNF
ORF48	28122	27961	-	Unknown	hypothetical protein LTSEMIN_0590 [Salmonella enterica subsp. enterica serovar Minnesota str. A4-603	EHC74321	9.67141e-06	73	GTGGTTGAATTTAATTGCTGGTCAGCGGCATATACCGAAGTCATAGAATTAGAGATGAGTAAAGCCACTGCCATTACAGCAAAATTAGTCAGTTTCATTTTCATGATGTTATTTCCCGTTGTAAAAAAGACAATGGGTAGGACGCTCTTGAATATGTTCTAA	MVEFNCWSAAYTEVIELEMSKATAITAKLVSFIFMMLFPVVKKTMGRTLLNMF
ORF49	28157	28762	+	Salmonella atypical fimbria periplasmic chaperone SafB	pili assembly chaperone SafB [Yersinia enterocolitica]	WP_411927535	5.79695e-146	99	GTGATTTATCACGACGGTACAGCCGGAGCAACGCTCTCGGTAAGCAACCCGCAGGATTACCCCATTTTGGTGCAGTCCTCGGTCAAAGCAGAAGACAAAAAATCGCCAGCCCCCTTTATGGTGATGCCGCCGCTATTTCGTCTGGAAGGGAGCCAGCAGAGCCAACTGCGTATTGTCCGCACTGGTGGCGACATGCCAACGGATCGCGAGACTTTACAGTGGGTCTGTGTAAAGGCGGTGCCACCCAAAAATGATCTGCCGGATACACAGGCTAAGGGCGCGACCCTTGATATCAACTTGTCCATCAGCACCTGTGACAAGCTGATTTTCCGCCCGGATGCCGTGAAGGGGGTACCGGAAGATGCAGCCGGAAATTTGAGATGGGTAGCGATGGGCAAC…	MIYHDGTAGATLSVSNPQDYPILVQSSVKAEDKKSPAPFMVMPPLFRLEGSQQSQLRIVRTGGDMPTDRETLQWVCVKAVPPKNDLPDTQAKGATLDINLSISTCDKLIFRPDAVKGVPEDAAGNLRWVAMGNKLKVENPTPFYMNLASVTVGGKPITGLDYVAPFADKTLDIPSGAYGDVEWKVITDFGGESHPFRHAFK
ORF50	28789	31299	+	Outer membrane usher protein SafC	fimbrial biogenesis outer membrane usher protein [Yersinia kristensenii]	WP_219656145	0	98	ATGAAGTTCAAATACTCCGCCCTGGCACTGTTCATGGCGGGAGTGGTTCACTGCGCAAATGCACACACTTACACATTCGATGCATCAATGTTGGGCGATGCAGCGAAAGGGGTTGATATGTCGCTCTTCAACCAGGGGTTACAACAGCCGGGGACTTACCGACTGGACGTGATGATGAATGGTGAACGTGTCGACACCCGTGATGTGACGTTCAAGTTGGAAAAGGATGGGCAGGGAAAGCCCTTTCTTGCCCCCTGTTTGACGGTCAGTCAGCTTTCGCGCTACGGCGTGAAAACTGAAGATTACCCTCAGTTGGGGAAAGCAGAAAAGAACCCAGATGAATGTGCGGATCTTAGCGCCATTCCACAGGCCAAAGCGGTGCTGGATATCAATAACCAG…	MKFKYSALALFMAGVVHCANAHTYTFDASMLGDAAKGVDMSLFNQGLQQPGTYRLDVMMNGERVDTRDVTFKLEKDGQGKPFLAPCLTVSQLSRYGVKTEDYPQLGKAEKNPDECADLSAIPQAKAVLDINNQQLQLSIPQLALRPKFKGIAPEALWDDGIPAFLMNYSAGITQTDYRGDMGERDTSSWAQLQPGINVGAWRIRNATSWQRNGHQSGQWQAAYTYAERGLYSLKSRLTLGQKTSQGEVFDSVPFTGVMLASDDNMVPYSQRQFAPVVRGIARTQARVEVKQNGYTIYTTTVAPGPFALRDLSVTDSGGDLHVTVWEADGSTQMFVVPYQTPAIALHQGYLKYSLLAGRYRPSDSATDRAQVTQATLMYGLPWNLTAYGGIQSATHYQAA…
ORF51	31321	31791	+	Fimbrial structural subunit	AfaD family invasin [Yersinia enterocolitica]	WP_411927537	5.99256e-107	97	ATGTGGATGAAAATACAGCGAGTGAAAACAGTTATCTATAGCGCAGCCTTACTGGCCGCTGCCAGTAGCTTGATGTCGGTCGCGAACGCCGCAGAAGAACTTCAGACGACACTGCGTGTAGAGGCTCACCTTCGGGCTGGGCATGTGCCAGAGGGGATGCGGCTTGCGCAAGGCTGGGTGACTTATCACGGCAGTCACAGCGGGTTTCGAGTATGGAACGATGAGCAAAAGGCGGGTAACACGCCATCCGTATTGCTGCTGAACGGGCAACAGGATCCTCGCCATCACATTCGGGTTCGGCTGGAGGGCGAGGGATGGCAACCAGATACTGCGGGTGGTAGCGGCGCCATTCTAAGAACCGCAGCAGATAACGCCAGTTTTAGTGTGGTCGTCGATGGC…	MWMKIQRVKTVIYSAALLAAASSLMSVANAAEELQTTLRVEAHLRAGHVPEGMRLAQGWVTYHGSHSGFRVWNDEQKAGNTPSVLLLNGQQDPRHHIRVRLEGEGWQPDTAGGSGAILRTAADNASFSVVVDGDQEVPADTWTLDFKTGALSPEEG
ORF52	31860	32354	+	Saf-pilin pilus formation protein SafA	Saf-pilin pilus formation protein SafA [Yersinia enterocolitica]	WP_439314144	1.63617e-115	100	ATGAAAAACATGAAAAACCTATTTATTGCAAGTGCATTGGGCTTGATGGCTGCTGGTAGCCATGCCGCATCGATAGTGCCGGGCACAGAGCAGACAAAGTCGGTAGATGTTGTCTTCGCCAAGCCTCATACTTTGAAAGCAGATTTTGCTGCAGTTACGGGATTGTATGCCGGGAAGCATAAAAATAATGAAGCTATTGCTCAACTTACGGTAATCACTGATGAGAATAACCCATTCGTGGTGACGGGAGATTATGATGCAAAGGGTTATAAAGATGCAGACGGTAAGTGGCAGGTGACGGGTAAAAATGGCGGTAAAATCAACGTGACCCTTTTGGGTAGTTCAGGCGGTGCATCTGAACATCCTACAATCGATGGACATACATGGTGGAAATATAAA…	MKNMKNLFIASALGLMAAGSHAASIVPGTEQTKSVDVVFAKPHTLKADFAAVTGLYAGKHKNNEAIAQLTVITDENNPFVVTGDYDAKGYKDADGKWQVTGKNGGKINVTLLGSSGGASEHPTIDGHTWWKYKSTDKISVTLDGDQDVAADTYPITLHVGEYQS
ORF53	32439	32939	+	Saf-pilin pilus formation protein SafA	hypothetical protein [Yersinia enterocolitica]	HDL7800461	6.03688e-100	86	ATGAGAATCGTGAAGAAAATGATTTTTATTGCTGGGGCACTGCTTTTGATGGCAACTGGTAGCTATGCAGCAGACTCGATAGTCATGGGTACTGAGCAGGTAGTCAAGGGGGATGTCTCTTTTGCCAAACCTGTCAGTGTTACTTTAAATCTTACCGCGATTTCAGGGATTGAGGCAGGACATCATAAACATCAAACTCATATTGCTACTGGTAAAGTGACGGTTAGCGAGGGAGGGAAGGCTGTCGTAATTGGTGATTATAATAGTTCATCATTTGATAGCGGTCACTCAATTTGGAACATAGAAGGAAAGAACCAAAAGACACATAAGATTAGAGTGAATTTATACACAGGAACGTCCGTCGGCTATGGTGATGATAGAAGTCATAAGTGGTGGACG…	MRIVKKMIFIAGALLLMATGSYAADSIVMGTEQVVKGDVSFAKPVSVTLNLTAISGIEAGHHKHQTHIATGKVTVSEGGKAVVIGDYNSSSFDSGHSIWNIEGKNQKTHKIRVNLYTGTSVGYGDDRSHKWWTLCDDGGFLVQLDGDQDIEPDVYTVTIHAANYQA
ORF54	34018	33074	-	LysR-family transcriptional regulator SinR	LysR family transcriptional regulator [Yersinia kristensenii]	WP_050096279	0	96	ATGGATCAAGATAACAATCGTGGCATGCGAGACTGGCTCGTCTTTATCAAAATCGCCGAAGTGGGTAGTCTTTCCAACGCTGCGCAAGAATTGAATATCAGTGTTGCTGCCGTGAGCAAATCACTTGCGCGCCTTGAGAATTACGTTAGCGCTACTCTAGTTAGGCGAGATTCTCGTCATTTGGAACTGACTGATGCAGGTCAGACCGCTTACATAAAGGCAAAAGAGATAACCGGTTCTTTTCAGTCCCTGCTGGATGAACTGCGAAATCCAGACAAAATTATCAGGGGGAATATCAGGCTGACAGCCCCGGCCATTGTCTGTGAATTTCTCGCCAATCAGTGGGCATGGGAATTTACAGAAATGTATCCTGATACGAAAGTATTCCTTGATTCGCGG…	MDQDNNRGMRDWLVFIKIAEVGSLSNAAQELNISVAAVSKSLARLENYVSATLVRRDSRHLELTDAGQTAYIKAKEITGSFQSLLDELRNPDKIIRGNIRLTAPAIVCEFLANQWAWEFTEMYPDTKVFLDSRERHDLTLSSPEFDDLVLKSGHIEAEDLIYRKLSPLKLVLCASPTYLNQHDKITHPSDLEKHKIMGLHHHGLSGSLTLYRQDESYTIDGSLHTRVSSNNLLGILNLVLQGKGINLMTPAWLTAGYLQKNDLEVILPEWKVPDMPIYLAWRHRQYYSPLFRHFQSFIENKWNNRPQIELLRNT
ORF55	34615	34863	+	Isocitrate dehydrogenase [NADP]	isocitrate dehydrogenase [Yersinia enterocolitica]	CNF67688	4.25212e-41	88	TTGCTTATTTTGTTAATATTTGAGTTTGGTTTTTTTGATGATTTTTTATTAAATTTCATGATGTTAACTTTACTCTTGGAGTTGATGCTGCGTCACATGGGCTGGTTCGAAGCCGCAGACCTGATTATCAAAGGCACCGAAGGCGCAATTCAAGCCAAGACTGTGACCTATGACTTTGAGCGTCTGATGGAAGGCGCTAAGTTGCTGAAATGTTCAGAGTTTGGCGACGCCATTATTAAGCATATGTAA	MLILLIFEFGFFDDFLLNFMMLTLLLELMLRHMGWFEAADLIIKGTEGAIQAKTVTYDFERLMEGAKLLKCSEFGDAIIKHM

## Sheet: vB_Yen_18-YE00061
Feature	Start	Stop	Strand	Predicted function	Best match (NCBI blastp)	Accession	E-value	Nucleotide identity [%]	Nucleotide sequence	Amino acid sequence
ORF001	103	1188	+	Phage integrase	tyrosine-type recombinase/integrase [Yersinia enterocolitica]	WP_151431594	0	100	ATGGCCTACTATAGCATAGAAAAACGTCAACTCGCCGATGGGACTTTACGCTACCGCTGCACCGTAGGCGTAAAAGAACGTGGAAAATATATCTACCGTGAAAACCGAACATTCAGCAAACAAGCTCACGCCAAAACGTGGGGTGCCAACAGGGTTGCCGAACTTGAAACAAGTGGGGTGCCAACAGACAATGATTTAAACAAGATGACTGTTGGCGACCTACTAAAACGCTATATCAACGATCCCAATCTTGGTGGCAAAGCAGGGCGTACTAAACGCTACGTACTCAACATGTTGTTAGACTGCGATATAGCCGAAATCTCACTAGCTGACCTTTCAGTTAGCCATATTATTGAACATTGCCGCCACAGAAATGGAGCTGGCGCTGGCCCATCTACG…	MAYYSIEKRQLADGTLRYRCTVGVKERGKYIYRENRTFSKQAHAKTWGANRVAELETSGVPTDNDLNKMTVGDLLKRYINDPNLGGKAGRTKRYVLNMLLDCDIAEISLADLSVSHIIEHCRHRNGAGAGPSTVNHDVSYLSSVLASAKPIYGIDYTINPVTDARPLLFQMGLIGKSKRRSRRPVSDELDRLQAGLEARSAHIAAKIPFVDILNFSILSCMRISEVCKIRWEDIDENQKAVLVRDRKDPRKKSGNHMLVPLLGEAWDIVQRQPKTNELIFPYNSRSITAGFQRVRNALGIEDLRYHDLRREGASRLFEAGFSIEEVAQVTGHRSLNVLWQVYTELYPKSLHDKFAQLNNKV
ORF002	1454	1645	+	Unknown	hypothetical protein [Yersinia enterocolitica]	WP_219644250	6.4285e-37	98	ATGACCAATCTTCCCCACGATTATTACGTCAATCTTGTAAAAATCCTTCTTAAAAAATCCTCATATGCTGATCGTTTCCGTCTGGCCGAAGTAATAGAGCGCGAAGCCATGCGTATTGCCAGCCATGATCAGGCCGTATCTAATGCTAAAACCTCTCTTGTCACCAAAGTAGTGATGGGAGGTGCAAAATGA	MTNLPHDYYVNLVKILLKKSSYADRFRLAEVIEREAMRIASHDQAVSNAKTSLVTKVVMGGAK
ORF003	1642	2244	+	Phage antirepressor	ORF6N domain-containing protein [Yersinia enterocolitica]	WP_411916658	3.43719e-140	96	ATGAACAGCATCGATACGCTGAAACCAATTTTGCATAACCAAATCCCTGTTATTACTACTGAACTATTGGCGCAACTTTACGACACCGAAATTCTGAATATCCAAGTTAATTTCAACAGAAACAAAGAGCGCTTTGTTGAAGGTAAGCACTTTTTCAAAGCGATAGGCGAAGAACTAAAAAGTTTGCGACTTACTTTAAGTAAGTCACAAAATCCAATCTCAACCAAAACTCGTTCCCTCATCCTCTGGACAGAACGCGGCGCGGCCCGTCATGCCAAAATGCTTGAAACCGATCAGGCTTGGGAAGTGTTCGAAAAACTGGAGGACTGCTACTTTAGCCAAAACAGAGAGCATCGTTTACCCTCCCCGCAACAAATTCCCAATCGTTTGAATTATTCC…	MNSIDTLKPILHNQIPVITTELLAQLYDTEILNIQVNFNRNKERFVEGKHFFKAIGEELKSLRLTLSKSQNPISTKTRSLILWTERGAARHAKMLETDQAWEVFEKLEDCYFSQNREHRLPSPQQIPNRLNYSFLTTVREGKVVSVRMPREDECFLSFETFKECAERAGYLVIHSEDMMKMTPDQFLKLSRNNRNQPTLE
ORF004	2592	3536	+	LysR-family transcriptional regulator SinR	LysR family transcriptional regulator [Yersinia kristensenii]	WP_050096279	0	96	ATGGATCAAGATAACAATCGTGGCATGCGAGACTGGCTCGTCTTTATCAAAATCGCCGAAGTGGGTAGTCTTTCCAACGCTGCGCAAGAATTGAATATCAGTGTTGCTGCCGTGAGCAAATCACTTGCGCGCCTTGAGAATTACGTTAGCGCTACTCTAGTTAGGCGAGATTCTCGTCATTTGGAACTGACTGATGCAGGTCAGACCGCTTACATAAAGGCAAAAGAGATAACCGGTTCTTTTCAGTCCCTGCTGGATGAACTGCGAAATCCAGACAAAATTATCAGGGGGAATATCAGGCTGACAGCCCCGGCCATTGTCTGTGAATTTCTCGCCAATCAGTGGGCATGGGAATTTACAGAAATGTATCCTGATACGAAAGTATTCCTTGATTCGCGG…	MDQDNNRGMRDWLVFIKIAEVGSLSNAAQELNISVAAVSKSLARLENYVSATLVRRDSRHLELTDAGQTAYIKAKEITGSFQSLLDELRNPDKIIRGNIRLTAPAIVCEFLANQWAWEFTEMYPDTKVFLDSRERHDLTLSSPEFDDLVLKSGHIEAEDLIYRKLSPLKLVLCASPTYLNQHDKITHPSDLEKHKIMGLHHHGLSGSLTLYRQDESYTIDGSLHTQVSSNNLLGILNLVLQGKGINLMTPAWLTAGYLQKNDLEVILPEWKVPDMPIYLAWRHRQYYSPLFRHFQSFIENKWNNRPQIALLRNT
ORF005	3667	3542	-	Unknown					ATGCGCCTTATTTTTAAGGCGCTATTAATTATGGGAGTATTTCAAATTGAGTGGCCACCCGCAGTGGTGGCCATAATTAATACGCTCTGTCAATTCAAAGTGTTATTGATAACTATCTGCCACTGA	MRLIFKALLIMGVFQIEWPPAVVAIINTLCQFKVLLITICH
ORF006	4171	3674	-	Saf-pilin pilus formation protein SafA	Saf-pilin pilus formation protein SafA [Yersinia enterocolitica]	EKN4774149	6.05872e-116	100	ATGAAAAACATGAAAAACCTACTTATTGCAAGTGCATTGGGCTTGATGGCTGCTGGTAGCCATGCCGCATCGATAGTGTCGGGTACAGAGCAGACAAAGTCGGTAGATGTTGTCTTCGCCAATCCTCAAACTTTGAAAGCAGATTTCGTTGCAATTGAGGGATTGTCTGCCGGGCATTATGCAAATAATGACACTATCGCTAAACTTACGGTAACCTCTTCTGATGGGAAGACCCCATTCGCGGTGACGGGAGATTATAATGCAGAGAGTTATAATAGTGATTCCGGTAAGTGGCAGGCGATTGGTAAAAATGGCCATAAAATCAATGTGATCTTTGGGGGAATAGATACAGTTGCAAATGGTTCTTTTCAAGCCGATGGATTTACATGGTGGGAATAT…	MKNMKNLLIASALGLMAAGSHAASIVSGTEQTKSVDVVFANPQTLKADFVAIEGLSAGHYANNDTIAKLTVTSSDGKTPFAVTGDYNAESYNSDSGKWQAIGKNGHKINVIFGGIDTVANGSFQADGFTWWEYKAGDIIKVFLDGEQDVAADTYPITLHVAEYSE
ORF007	4711	4241	-	AfaD family invasin	AfaD family invasin [Yersinia enterocolitica]	WP_411927537	3.19687e-106	97	ATGTGGATGAAAATACAGCGAGTGAAAACAGTTATCTATAGCGCAGCCTTACTGGCCGCTGCCAGTAGCTTGATGTCGGTCGCGAACGCCGCAGAAGAACTTCAGACGACACTGCGTGTAGCGGCTCACCTTCGGGCTGGACATGTGCCAGAGGGGATGCAGCTTGCGCAAGGCTGGGTGACTTATCACGGTAGTCACAGCGGGTTTCGAGTATGGAACGATGAGCAAAAGGCGGGTAACACACCATCCGTATTGCTGCTGAACGGGCAACAGGATCCTCGCCATCACATTCGGGTTCGGCTGGAGGGCGAGGGATGGCAACCAGATACTGCGAGTGGTAGCGGTGCCATTCTAAGAACCGCAGCAGATAACGCCAGTTTTAGTGTGGTCGTCGATGGC…	MWMKIQRVKTVIYSAALLAAASSLMSVANAAEELQTTLRVAAHLRAGHVPEGMQLAQGWVTYHGSHSGFRVWNDEQKAGNTPSVLLLNGQQDPRHHIRVRLEGEGWQPDTASGSGAILRTAADNASFSVVVDGDQEVPADTWTLDFKTGALSPEEG
ORF008	7234	4733	-	Outer membrane usher protein SafC	fimbrial biogenesis outer membrane usher protein [Yersinia kristensenii]	WP_219656145	0	99	ATGAAGATCAAATACTCCGCCTTGGCACTGTTCATGGCGGGAGTGGTTCACTGCGCAAATGCACGCACTTACACATTCGATGCATCAATGTTGGGCGATGCAGCGAAAGGGGTTGATATGTCGCTCTTCAACCAGGGGTTACAACAGCCGGGGACTTACCGACTGGACGTGATGGTGAATGGTGAACGTGTCGACACCCGTGATGTGACGTTCAAGTTGGAAAAGGATGGGCAGGGAAAGCCCTTTCTTGCCCCCTGTTTGACGGTCAGTCAGCTTTCGCGCTACGGCGTGAAAACTGAAGATTACCCTCAGTTGGGGAAAGCAGAAAAGAACCCAGATGAATGTGCGGATCTTAGCGCCATTCCACAGGCCAAAGCGGTGCTGGATATCAATAACCAG…	MKIKYSALALFMAGVVHCANARTYTFDASMLGDAAKGVDMSLFNQGLQQPGTYRLDVMVNGERVDTRDVTFKLEKDGQGKPFLAPCLTVSQLSRYGVKTEDYPQLGKAEKNPDECADLSAIPQAKAVLDINNQQLQLSIPQLALRPKFKGIAPEALWDDGIPAFLMNYSAGIMQTDYLGERDTSYWAQLQPGINVGAWRIRNATSWQRNGHQSGQWQAAYTYAERGLYSLKSRLTLGQKTSQGEVFDSVPFTGVMLASDDNMVPYSQRQFAPVVRGIARTQARVEVKQNGYIIYTTTVAPGPFALRDLSVTDSGGDLHVTVWEADGSTQMFVVPYQTPAIALHQGYLKYSLLAGRYRSSDSATDRAQVTQATLMYGLPWNLTAYGGIQSATHYQAASLG…
ORF009	8004	7261	-	Salmonella atypical fimbria periplasmic chaperone SafB	pili assembly chaperone SafB [Yersinia enterocolitica]	WP_411927535	1.01018e-174	97	ATGAAAATGAAACTGACTAATTTTGCTGTAATGGCAGTGGCTTTACTCGTCTCTAGTTCTATGACTTCGGTATATGCCGCTGACCAGCAATTAAATTCAACCACTAAATCATTCGGCGTGAAGCTGGGGACTACACGGGTGATTTATCACGACGGTACAGCCGGAGCAACGCTCTCGGTGAGCAACCCGCAGGATTACCCCATTTTGGTGCAGTCCTCGGTCAAAGCAGAAGACAAAAAATCGCCAGCCCCCTTTATGGTGATGCCGCCGCTATTTCGTCTGGAAGCGAACCAGCAGAGCCAACTGCGTATTGTCCGCACGGGTGGCGACATGCCAACGGATCGCGAGACTTTACAGTGGGTCTGTGTAAAGGCGGTGCCACCCAAAAATGATCTGCCG…	MKMKLTNFAVMAVALLVSSSMTSVYAADQQLNSTTKSFGVKLGTTRVIYHDGTAGATLSVSNPQDYPILVQSSVKAEDKKSPAPFMVMPPLFRLEANQQSQLRIVRTGGDMPTDRETLQWVCVKAVPPKNDLPDTQAKGATLDINLSISTCDKLIFRPDAVKGVPEDAAGNLRWVAMGNKLKVENPTPFYMNLASVTVGGKPITGLGYVAPFADKTLDIPSGAYGDVEWKVITDFGGKSHPFRYAFK
ORF010	8071	8184	+	Unknown					ATGACCTCAAAAAACAATAATAACTTCAACCCAAGATGCATTCCTTATTACCCGCTTAATTTGATGCACAGAACATATGTATATAATAATGAAAACCAACCCCGTAAAAGTTAA	MTSKNNNNFNPRCIPYYPLNLMHRTYVYNNENQPRKS
ORF011	8363	8232	-	Unknown	hypothetical protein [Yersinia kristensenii]	WP_230676087	3.40435e-14	92	TTGACTTTTTTAAAACCTGATGAAGTTATCGAGCAAAGTTATTTTTCAGGGATGAGTGATTCAGATAAAAATATAGTGTTATCACATTTGAAAAAAACATTGCCTCGCATTTGTTTTAATTTGAATTTTTAG	MTFLKPDEVIEQSYFSGMSDSDKNIVLSHLKKTLPRICFNLNF
ORF012	8550	8419	-	Unknown	Uncharacterised protein [Yersinia enterocolitica]	CNK97991	1.0783e-13	77	ATGAATACTCATGTCGTCGTTGCTTATTCAAAAATATCAATATATTCCCAACGAAATTACCTCGTCTTTTTTAACGTAATGGAAAACATGATTTTCCAATTGATGTCTTTATTTTGTGAATCACATCACTAA	MNTHVVVAYSKISIYSQRNYLVFFNVMENMIFQLMSLFCESHH
ORF013	8753	8628	-	Phage tail fiber protein	prophage tail fiber N-terminal domain-containing protein [Yersinia kristensenii]	WP_338137208	3.8393e-21	100	ATGTCTGGATGTCAGATTATTTTAAAAGCACGAGTGAACACCGCAGAAGTGGTGATGTGCACTATTGCAACAATTACCACGGACAGAAATGGGGAATATTCGTTTGATGCTCAGGTTTTTTTCTGA	MSGCQIILKARVNTAEVVMCTIATITTDRNGEYSFDAQVFF
ORF014	8905	9564	+	Attachment invasion locus protein precursor	Ail/Lom family outer membrane beta-barrel protein [Yersinia kristensenii]	WP_425521137	1.68024e-156	99	ATGAAGAAATTTGTGATCTCAGCTATTGCTGTCTTAATTTCACTAGGTTGCATCACTACCGCTAATGCAGCCGCTGGAGACAATACGTTTTCTATTGGTTACGCTCAAACTCACTCTAATAGCTTAAAAAATGGCGTGAATCTCATGCGTGACATGATGACTGAATTCGGTGGCCATTTTGATGACTATAAAGATCCTAAAGGTATTAACTTCAAATTCCGCCACGAGTTTGATGATCACTTAGGCCTTATTGCGTCGCTGACACACACCAATGAGAAATTTAGTGGTGATAACTTTGGCCAAGATCCAGATAGTTACGGCTACCTTTCAGCCAAAAGGAGATATTTTAGTTTCATGGCTGGCCCTACCTTGCGCTTAAACGAATATGTCAGTGCTTAC…	MKKFVISAIAVLISLGCITTANAAAGDNTFSIGYAQTHSNSLKNGVNLMRDMMTEFGGHFDDYKDPKGINFKFRHEFDDHLGLIASLTHTNEKFSGDNFGQDPDSYGYLSAKRRYFSFMAGPTLRLNEYVSAYATAGVAYTKANLYGAEYSAKKDASDNITGYDVVNSLALSDHKTSFAYGIGLQFNPFESVAIDVSYEASGSGDWRTNGFNVGVGYKF
ORF015	10142	9615	-	Phage tail fiber assembly protein	tail fiber assembly protein [Yersinia enterocolitica]	WP_242365531	2.83817e-118	96	ATGAGTGCCCTACAGCATTATAAAAACTTCACAATATCAAAACAGGTGGCAGATGAAGAGCTAGGTGTTCCAATCCTTTATCATGAGGACGAGGAAGGGCGCGACTGGTACGAGCTTCAACAGACATTCAGGAATGACACATATAAGGTGGGTTACTCTCAAGATGGCATTGTAAGAACCATCTCAAAAGATGTTTGGGCCATTGCGCCTACTGGCCTGTCAATCATTGAGGTTAAATCCATACCGGATGTTTCGGAGGATGAGCTGATTAATGGTTGGTATGAGGTGTTTAATGATGAGGTTATCTTCAGAATACCGCCACAAGATGAGATTGACGCGGCAGAGAGAGAACGCAAGCAACAATTGATTGATGAGGTTAGTCAAGAGATTGCTATCCTC…	MSALQHYKNFTISKQVADEELGVPILYHEDEEGRDWYELQQTFRNDTYKVGYSQDGIVRTISKDVWAIAPTGLSIIEVKSIPDVSEDELINGWYEVFNDEVIFRIPPQDEIDAAERERKQQLIDEVSQEIAILSDAVDLDMATDEEKSRLTELKRYRINLSRIASGNHGVWPIKP
ORF016	11776	10142	-	Phage head spike fiber domain-containing protein	hypothetical protein [Yersinia enterocolitica]	WP_427242603	0	96	ATGTCGTGGTATAGAGCCGGTGAGATAGCTGGTTCGGCGGGTAATGCCGTGATTACCGGTGTAAACACCAATTGGATAGATAACAAACAAGCTGTAGGCACAGGGCAGGCGCTTATTATTTCCGTGGGGGATGCCACTCAGATTTATGAGATTGAGCAAGTCGAAAGTGCCACACAAATCCGACTGACATCGCCGCTTAAGCAAGATTACTCAGGCGAGTATGCCATCCTCACATTTTACGTGGACTCCGTTCCCGATTTTGCACGTCGCCTGTCTACGCTTATTGGTTATTTCACAACTCAGTTAGCCGGTCTGCAAGACTTGGTGACCAGTGATAGTGATGTAACGTTTATCAAGCCTGACGGGACAAGCGTGATTATCCCCTCAATCCATGCGCTC…	MSWYRAGEIAGSAGNAVITGVNTNWIDNKQAVGTGQALIISVGDATQIYEIEQVESATQIRLTSPLKQDYSGEYAILTFYVDSVPDFARRLSTLIGYFTTQLAGLQDLVTSDSDVTFIKPDGTSVIIPSIHALTKWVDEYKKWFDGARDDIDNVAGNANEAKAARDEAVQARLEAIAAATGSEKYKEQAKDYAAQAAVSEQSASASETAAASALAGAISAKDNAKVSMEGAKVARDRAEAAAQKAKDIAEAADIDKVMEVMSDKMDKTGGTFTGPVTLVGDATNPLEPTTKQQVESEIQAITENVTNAVSSIGTQVNGIANSVSNIDGRVTTLEAGADALLGKNNTWTATNKFIGGLSVAAPAGSSEGGQIDLDDKDGGRAYFIDIDADGNFRVVRSGN…
ORF017	15550	11843	-	Phage tail tip, host specificity protein J	host specificity protein J [Yersinia enterocolitica]	WP_242365529	0	97	ATGGTTATTTCTGGTAGAAAAGGTGGTGGTGACTCCCATACCCCTATTGAGTCACCTGATAGCTTACGTTCGATTGCAAAGGCAAAAATTCTCATCGCACTGGGTGAGGGGGAGTTCTATGGTGGGTTTACTGAAAAGGATATCTACCTGGACAGCACTCCGGTGATGAATGAGGACAGCTCTTACAACTTCCCTGACTTCAAGTGGGAGTTCCGTTCCGGTACACAAGATCAGACATTTATTTCAGGATTTCCGGCAGCCGAGAATGAGACAACTTTCGGGCTAGAGGTTAAGCACAGCGCTGCTTTTGTTCGTGCGTTTACGGACACACAGCTAACCTCTCTGCGGGTTCGTCTTGCGTGGCCTATCCTGACACAAAACCACGATAACGGCGACATC…	MVISGRKGGGDSHTPIESPDSLRSIAKAKILIALGEGEFYGGFTEKDIYLDSTPVMNEDSSYNFPDFKWEFRSGTQDQTFISGFPAAENETTFGLEVKHSAAFVRAFTDTQLTSLRVRLAWPILTQNHDNGDITGTRVDYLIEISTDGGPYQTRVNGAVEGKTTTTYERSHTVLLPPATTGWRLRVSKLTADSTSAKLINRMNVQAVTEVIDAKFRYPNTALLYVEFDSSQFQNIPQVSVKTKMRIIRVPSNYNAFTREYVGTWDGTFKWSWSDNPAWVFYDVVINDRFGAGRYIDATMIDKWELYRIAQYCDQPVPDGYGGNGTEPRYKCDLYIQSEEDAYTVLNDIAAIYRGMTYWSQGKLFALADMPRDVDFIYTPSNIIGKIRWASGSEKNRYST…
ORF018	16168	15563	-	Phage tail tip, assembly protein I	tail assembly protein [Yersinia enterocolitica]	WP_219643050	2.1305e-137	98	ATGAATTCTGAACTGCGAAAAATCACGCTGTACGGCATTCTGCGAGCACGCTTTGGCAAGGAATACAATCTGGCGGTTGAGACTCCGCGTGAGGCTGTACGTGCCTTGTGTGTGTTGATTGATGGGTTCGAACAGTTTCTTTTTACCAGCAAACAACGCGGTATCACATACGCAGTATTTGTGGGTAAAACAAACATTGGCGAGGATGAGCTGGAAAGTGCCAAGGGCAAAACTGACATTCGTATTGCGCCTGTATTGATGGGTTCCAAGAAAGGCGGTTTGTTCCAAACTATTTTCGGCGCGGCGCTGGTGGGCGTGGCCTCATTCTTTACGGGAGGGATGGCTGCTGCCTTTGCGGCGAGCGGTTTGTGGGGGGCAACCGCGTTAATGGGGGCATCC…	MNSELRKITLYGILRARFGKEYNLAVETPREAVRALCVLIDGFEQFLFTSKQRGITYAVFVGKTNIGEDELESAKGKTDIRIAPVLMGSKKGGLFQTIFGAALVGVASFFTGGMAAAFAASGLWGATALMGASMFLGGVVQMLSPQPKGVGARQSAENTASYAFGGPVNTVAQGNPVAIGYGERRIGGAIISAGVYTEDQA
ORF019	16887	16168	-	Phage tail tip, assembly protein K	C40 family peptidase [Yersinia enterocolitica]	WP_221865928	2.73592e-175	99	ATGTTACGGGATAAAACCATCAAAGCCATTATGGAACATGCTGCCGCTGCGTATCCTCGCGAATGTTGCGGGGTTATTGCTCAGAAATCGCGTGTTGAGCGTTACTTCCCTTGTAAGAATCTTGCTGACGACCCAACAGGGCAATTTATTCTCGATCCTGAAGGGTTAATGGCTGCCGAGGATTGGGGAAAACCCACTTACGTCGTTCACAGCCACCCAGATTGTACGACTCGCCCATCTGAACTGGATGAAGCGCAATGTGATCACATGGGGTTGCCTTGGGTGATTGTGAGTCATCCTGAAGGGGATTTACGTATCATCCAGCCTCGTGGTGATTTGCCACTGATTGGCCGTCCATTTGTGCTGGGCTTTACCGATTGCTGGGGGTTGATTATGTCT…	MLRDKTIKAIMEHAAAAYPRECCGVIAQKSRVERYFPCKNLADDPTGQFILDPEGLMAAEDWGKPTYVVHSHPDCTTRPSELDEAQCDHMGLPWVIVSHPEGDLRIIQPRGDLPLIGRPFVLGFTDCWGLIMSYFKQTHGIELHDHRVQRRKWWEEGEDRYMDNWYECGFREFSGPIQDGDMVMMQIGNSDVVNHAGIVVEGGTMLLHHMYGHLSKRDPYRGGYYHERTIKIVRHKGLF
ORF020	17642	16890	-	Phage tail tip, assembly protein L	phage minor tail protein L [Yersinia]	WP_050123397	0	100	ATGAGTCTTAACAATGATTTGCAGAAGTTGGAGGTTGGCTCGAAAATTCGGTTGTTTGAGGTGGATGGTTCCAGCTTTGACGGGCCAGTTTTGCGTTTTCATTCCTACAATCTGGCGCATACACCGGAAGAGATAGCGGCTGCCAATGGCGATGAGTCTAAATTACTTCCTAAATCCATTTACTGGCAAGGCCATGAATATGGTGCGTGGCCGTGTGAGATTGAGGGGATAGAAACTACCAGTGATGGACGCAGTGCCGAGCCGACTTTGACGGTAGCCAACATTGACTATTCAGTCACCGCCTTGTGCAAAGCCTATAACGATATGGCCAGGGCCAAGGTCACGATCCACGACACGCTAGCCCATTATCTGGATGCGCGAAATTTTCCGGAGGGAAAC…	MSLNNDLQKLEVGSKIRLFEVDGSSFDGPVLRFHSYNLAHTPEEIAAANGDESKLLPKSIYWQGHEYGAWPCEIEGIETTSDGRSAEPTLTVANIDYSVTALCKAYNDMARAKVTIHDTLAHYLDARNFPEGNPSADPLQEKISIYYIDNRANEDDEYVSFGLRSPLDLQGMRIPCRQIHSLCTWAMNGWYRTGKGCAYSGAAMFDENDNPTDDPSKDKCAGLMVSCKNRFGANNPLDFGGFPASSLIRS
ORF021	18043	17651	-	Phage tail tip, assembly protein M	phage tail protein [Yersinia enterocolitica]	WP_411927529	5.98368e-75	97	TTGTGGAATCAAAAGGCTCACGTTTGTGGGCCTTTTTACGTTTGGGGATTTATGTCACTAGAAACATTTAATTGGCGTACACAGGGAACGCCTGAGGGTTCTTTTGGTCTGGCGGTGCGTAAAGCTCAGTTTGGCGATGGCTACACCCAGATAGTCGCTGACGGACTGAATCCAGAGACACAGAGCTGGCCTCTCACTTTTGTAGGAAATGAACGTGAGATGTTGCCCTTGCTGGCCTTTGTGAGACGCCACAGAACCCAATCCTGTCTTTGGGCACCCCCCTATGGTGAGCTTGGGTTGTGGCGTGTAGATGCTGATTCTATCAAGGTTGCGCCGGTGGGGGGAAAGGTCATGTCTGTATCATTCACATTTACCCAGGCGTTTAGCGTCTAA	MWNQKAHVCGPFYVWGFMSLETFNWRTQGTPEGSFGLAVRKAQFGDGYTQIVADGLNPETQSWPLTFVGNEREMLPLLAFVRRHRTQSCLWAPPYGELGLWRVDADSIKVAPVGGKVMSVSFTFTQAFSV
ORF022	21172	18065	-	Phage tail tape measure protein	phage tail tape measure protein [Yersinia enterocolitica]	WP_411916649	0	96	ATGACAGATACCGCCAGCATATCCCTCAAGGTCAATACTTCCAGTCTTGAACAAGCCACCCATAAATTAGGGAGTTTCAAAAAGAGCGCGGCTGAGGCCGCTGCGGGTGCTGATAAATTTAGTCATTCTGGTAAAAAGCTAAATACGGCATCAAGTGATATTGCTGACCAACTCGAAAAGACCCACGCAAACCTTAAGAAGCTGACTGATGAGGTACACAACAGTGCCAGAGCAACACAAGACAGCACTGGGGGATTGTCGCGTCAGCGTGAAGAATTCCGCAAGCTGGTTGAGCAGATTAGCCCTGCTACCGCTGCCTTAAACCGCCTTGAAGACATGCAAGCCAAATTGAACGCCATCAATAAGGGGGGGGCTATCGATTTTGGCGATTACCAGAAC…	MTDTASISLKVNTSSLEQATHKLGSFKKSAAEAAAGADKFSHSGKKLNTASSDIADQLEKTHANLKKLTDEVHNSARATQDSTGGLSRQREEFRKLVEQISPATAALNRLEDMQAKLNAINKGGAIDFGDYQNYNYILEQTREKLWKVIEAETAEGQAKKQAAAAAREAAAAEEKAWTNKQKFIEQLREQAILQGKTNAEILEYKAAQLGVSAQASPFINKLKQQEVAFAKGAISAGQYRQAMRMLPAQITDITTSLVSGMPIWMVAIQQGGQIKDSFGGIGNAAKAMLTVLTPARLLIGGLAGVLATVAIAAYQGASEAEEFNKQLILTGNYAGVTTGQLIQMSESLSKIGYTQAAASKALAQAVGAGFKADQLETVTRAVLAMEKATGRSIDETIKQ…
ORF023	21438	21169	-	Unknown	DUF1799 domain-containing protein [Yersinia enterocolitica]	WP_373368631	2.94452e-59	100	ATGTTGGCGGCGTTTGGCTTAACCCTTGATGATTATGACGACGAGATAGTGGAAGTGGGGCCAGATGTCTGGCCCTCTTTCAATGTGTTTCATGCCATGACCACACAATGGAGAACAGGGGTTAATGGTGTCACCGGCCTCGATTACAACTGTCTGTCACAGGTTATGGATTGGTTGGGTGTAGAAGATGAGGCAACCGTTTTTTCTGATATTCGCGTAATGGAACAAGCCGCCTTAGCAACCATGTACAAAGGAGGTGATAAGCAATGA	MLAAFGLTLDDYDDEIVEVGPDVWPSFNVFHAMTTQWRTGVNGVTGLDYNCLSQVMDWLGVEDEATVFSDIRVMEQAALATMYKGGDKQ
ORF024	21839	21483	-	Phage tail assembly chaperone	phage tail assembly chaperone [Yersinia enterocolitica]	WP_411916648	4.25086e-80	99	ATGGCGACTGTATTCAAGTTGCAACCCAACCCAACATTTAAAGTGGATGTGTCTATTCCTCGCGCGGGTGAGCAAGAGGACGGCATATTAACTTTTACCTTTAAACACATGAAATCATCCAGATTCGACGAACTGCGCGATAAGTTGCGTGAGGCATTGGAGAATGTGGTTGCCGGTGGTGAGCCAAGCACCGGCCCAATGGTGGATAATGTGATGGACATCGCCGAGGGTTGGGCGCTTGAGGAGGAGTTTAATCGCGAGAATGTTGCCGAGTTGCTGGAAAACTACCCACGCGCATTTGGTGCCATTACTGATGCTTATGCGCGTGAGTTGTTGGCGTTCCGCACAAAAAACTAG	MATVFKLQPNPTFKVDVSIPRAGEQEDGILTFTFKHMKSSRFDELRDKLREALENVVAGGEPSTGPMVDNVMDIAEGWALEEEFNRENVAELLENYPRAFGAITDAYARELLAFRTKN
ORF025	22524	21862	-	Phage tail protein	phage tail protein [Yersinia]	WP_050123390	5.69613e-160	100	ATGTCTTATGCGCTGCCAAACGGCGCTCATGTTTATATTGCTTCTGAGTATGAGGAAGCCATTAATTTTACTGCTATCACCAACGCAGATAATGCGGTAATTACCGTTGAAAATGCGGGTAATTTGGCTGTGGGTGACATTGTTCACATCACTTCAGCCTGGACAGGTATTGACGGGGTAATCGCCCGGATCAAGGCTGTAGCGGATACCGCTTTGACTCTGGAAAACATCAACACCCTCAACACCGGTAAATATGCTGCTGGGGCGGGGGCAGGTTCTATCAAGAAAGTGAAAAGCTGGCTGGAAATTCCACAAATCACGGATATCTCAACCAGTGGTGGTGAACAGCAGACCGTGCAGATCCAGTTCTTGTCTGATGATGCACAGCGCAATCTGAAT…	MSYALPNGAHVYIASEYEEAINFTAITNADNAVITVENAGNLAVGDIVHITSAWTGIDGVIARIKAVADTALTLENINTLNTGKYAAGAGAGSIKKVKSWLEIPQITDISTSGGEQQTVQIQFLSDDAQRNLNTFKSARSQSYTIAHDSTLPVYEVLTRLDESGEVVACYMHVPKAAENRYWSVSVSFNPIPATAVNTVETVDILFNMQSPAMTFYKVAA
ORF026	22961	22542	-	Phage tail terminator-like protein	DUF4128 domain-containing protein [Yersinia enterocolitica]	WP_219658314	8.90512e-96	99	ATGAGTTTGCCGCGCATCGCCGAGCTGTTAGAACGCCATCTTTATCAATGGACAGAGAGAAAGGATCTGCCTGTTGCTGCTGAAAACATCACCTTCGATGCACCGGATCGGCCTTATGTGCAATCACACGTTTTACCTGCCACCAATGATGTCATTGACCTTTCCGGGGATCTGGTGGTTTACCATGGTGTTTATCAGGTCAATGTCTGTGTGCCAACCGGTAGGGGGAAATCAACCGCTTATGCTTTGGCTGAAGAGTTAGTTGATCACTTTGCGGTTAACACGGTACTCACTGATGGGGAATTTAGTTGTTACATCGATGAAATACCGTCTGCGAGTGCAGGGATTGTAAATAATCGCATTTACATGGTTCCGGTGAGTATGGGCTATCGCTCTGAC…	MSLPRIAELLERHLYQWTERKDLPVAAENITFDAPDRPYVQSHVLPATNDVIDLSGDLVVYHGVYQVNVCVPTGRGKSTAYALAEELVDHFAVNTVLTDGEFSCYIDEIPSASAGIVNNRIYMVPVSMGYRSDTVRGQS
ORF027	23548	22958	-	Phage terminase large subunit family protein	hypothetical protein [Yersinia enterocolitica]	WP_219643071	1.18741e-133	93	ATGTTAGAGAATGCCGCATTTATGGAGGCGATTAACGTATTTTGCGATAAGGCCAACCATAACATTAATGAAGTGGTGAAAATTGGCGGGATGAAGATCCTGACTCGTCTTGTGCGAATGTCACCTGTGGGAAACCCAGAGCTATGGCAGGTTAACCAGAACGCGGTCAACTATAACCGGCTGGTGTCTGAGGCTAACGAGGCCAAAAAGCTTGATCCTAAAAATCTGACCAGAACAGGCCGCTTGAAAAAGAACGCCAAAGTTCAGGCCAAAACATGGAGTATTTACTCCCCGCGAGGCTATACAGGGGGCCGTTTCAAGGGGAGCTGGCAAGTCACCTTTGATGAAATGCCCACCGGGGAAACCGGACGGATTGATAAGAGCGGCAACATGACGCTA…	MLENAAFMEAINVFCDKANHNINEVVKIGGMKILTRLVRMSPVGNPELWQVNQNAVNYNRLVSEANEAKKLDPKNLTRTGRLKKNAKVQAKTWSIYSPRGYTGGRFKGSWQVTFDEMPTGETGRIDKSGNMTLAMGNVALEHFKVGVNAVYFSNIVPYARELEFGHSSQAPNGMVRIVARDAAKLFNEAALEVGKK
ORF028	23904	23551	-	Phage head closure Hc1	hypothetical protein [Yersinia enterocolitica]	WP_050139291	2.64317e-74	95	GTGGCGCTCAACTATAAGCGTATGAGACAGACCGCAACCCGATCAATTAAAGCCAATGGTCAGGTTTTTGAAATGATACGCGGTCAAGACAAGGTTGAGTTTGTGGGGGGCGTTGAGGTACAGCGTAAGGCTGAGAAATTCGACATCACCGGGATTGTGACGCAGTACAAACCTCATGAGGTGAACGGCACCAGTATATTAGGGGGCGACATTAAGCTGGTGGCTACCGCTGATGTGGAAATTTGGGTGGACGATATTGTCATCATTGATGAAAAGCAATATCGAGTGATCGAGCCTAATCCCATTAAGCCTGCGAATGAAGTGATTAGCTACCAGCTGCAACTGAGGCGCTAA	MALNYKRMRQTATRSIKANGQVFEMIRGQDKVEFVGGVEVQRKAEKFDITGIVTQYKPHEVNGTSILGGDIKLVATADVEIWVDDIVIIDEKQYRVIEPNPIKPANEVISYQLQLRR
ORF029	24390	23908	-	DnaT-like ssDNA-binding protein	DnaT-like ssDNA-binding protein [Yersinia enterocolitica]	WP_050139292	2.61338e-111	98	ATGTTAGTAACCGATTTAACATCAGATGCCTTTAACAGCTACGCCAGTGTCATTGACCTGCGAGAATATGCGGGATCACGTGGATATCAAATACCTTACCATAATGAAGAATGTGAAAAACTTCTCATTATTGCAATGGATTATCTGGAGGGATTGAGCTGGAAGGGGACTCGCACTGTGTTAACCCAGCCATTGGCATGGCCCCGCGCTGGTGTGATTTTTGAGGGCCATTTCCTGCCAGCCAACGAAATCCCGCACAAGGTTATTCTGGCTCAGTGTCGTTTAGCTATTGAGGCTCAGCAAATTGATTTGGCACCCTCCTTTGAGGGGGGAGCACAAGTGATACAGGAAACCGTCACTGGTGCAGTGAGTGTTTCTTATGCTGAGGGGACAGCAACT…	MLVTDLTSDAFNSYASVIDLREYAGSRGYQIPYHNEECEKLLIIAMDYLEGLSWKGTRTVLTQPLAWPRAGVIFEGHFLPANEIPHKVILAQCRLAIEAQQIDLAPSFEGGAQVIQETVTGAVSVSYAEGTATSRPKFTWLDGMLRGLSLSTNSIKLVRG
ORF030	24590	24402	-	Unknown	hypothetical protein [Yersinia]	WP_219647076	5.6669e-35	100	ATGAGCAAATCACAAAAAGCGATAACTGAAGCTGAAAATGAAACAGCAAAAGAAGACAAGAAAGACAGCAAAAAATCCTCCCAAGATACGGCCCCCGAACTGATAAAAATGAAGAAGGACGATTTATTAGCCGATGTGCACCCTGACATGGTTCAGGCGTGGAAAGAAGAAGGTTGGCATTTAGCGTAA	MSKSQKAITEAENETAKEDKKDSKKSSQDTAPELIKMKKDDLLADVHPDMVQAWKEEGWHLA
ORF031	25801	24656	-	Phage major capsid protein family protein	P22 phage major capsid protein family protein [Yersinia enterocolitica]	WP_242365527	0	99	ATGGCTAAAGGCAACACGCTAACCGGCCTGATCCCATCACTTTATGCTGCAATGGATGTTGTTTCACGTGAGCTGGTGGGATTTATTCCCGCTGTTGGTCGTGACGCGAAAGCAGACCAGGCTGCGAAAGGTCAGACCGTGCGCTCACCCGTAACGCCAGAAGCAAAAGCACAGGACATTGAGCCAGATGTCGTTGCGCCATCCGTTGAAGGCCAGAACATTGGCTACAAAGATGTGACCATTACCAAGTCTCGCATGGTTCCCTTAGTTTGGAATGGTGAAGAACAGCTCGCACTGAACGCTGCCGGTCAGACTTACAACGTTATTTTGGCTGACCAGTTCACGCAGGCTCTGCGTACCTTGACCAACGAGATTGAAACAGACTTGGCTGGCCTGTTC…	MAKGNTLTGLIPSLYAAMDVVSRELVGFIPAVGRDAKADQAAKGQTVRSPVTPEAKAQDIEPDVVAPSVEGQNIGYKDVTITKSRMVPLVWNGEEQLALNAAGQTYNVILADQFTQALRTLTNEIETDLAGLFYGASRAVGTAGKTPFGVAGDLSDFALARQVLEDNGAPQSDLQMVLGSGAIANLRGKQSVLFKMNEAGTDALLREGTLGRVEGFSIHNSAGVRRQKLGEATGYLVNGAKKEGDRIIAIDTGSGEIKAGHVVTFAGDEHQYVVVAATASSITLGGTGLMQDVADDTAMTVVGTFTPNMAFDRRALLLATRVPAMPKGGDAAEDVMEITDPLSGLTFSVALYKQYKQVSYEIGIAWGVASVKEEHAALLLG
ORF032	26608	25856	-	Unknown	DUF6651 domain-containing protein [Yersinia]	WP_219654919	1.85083e-179	100	ATGAAATTAAAACTTGATGCAGATGGTCACGTAATTGTTGAGAACGGAATGCCTGTTTACATCTTTTCTGACGGTAAAGAGGCTCCTTTCGATGCAGCTCACGCGATGAGTAAAATTAGTGCGCTGAATGGTGAGAATAAATCTCATCGTGAAGCGAAAGAGGCTTTGGAACAAAAGCTGAGTGAATTTGCAGATATTGATGATCCGGTCAAAGCAAAAGAAGCGATAGATATCGTGGCTAAGCTTGACCAGAAAAAACTCATTGATGCTGGTGCTGTAGATCAGGTTAAAGCCGAAATCACTAAAGTTTACGAGAAAAAATTAACAGAAGCGACGCAACGGGCAGACAGATTAGAGCGTCAGTATTACGAGGAAAAAATCGGTGGGGCGTTTGGCTCC…	MKLKLDADGHVIVENGMPVYIFSDGKEAPFDAAHAMSKISALNGENKSHREAKEALEQKLSEFADIDDPVKAKEAIDIVAKLDQKKLIDAGAVDQVKAEITKVYEKKLTEATQRADRLERQYYEEKIGGAFGSSEFIKEKLAIPADFVRARFGQNFKMEEGKIVAYDNQGNRIFSRSKAGEPAGFDEALELLVEAYPQKDHILKAVNSSGSDSHRTQADVGQKTMRRIDFDALDGIARSQAVANGFTVVD
ORF033	27911	26799	-	Phage head morphogenesis protein	phage head morphogenesis protein [Yersinia kristensenii]	WP_219648237	0	100	ATGCCAACGGTAAACGAAAAGCTACAGAATGAAAGCATTGCTCATAGCTTGTTCTTATCACGCTACGCCACTGGGGTAGCAAGGGAAATGGTTAAAGTACTCAATGAGGCTGATTCTGAGTTGTACGCCCGTTTGCTGGTGGAGCTGGAAAAGGTCAACCCCAATGATGTGACCGTGAAAATGTTACGCGGAAAACTCAAAGGGGTGAGAGAGGTCAACAGACAGGCCATTTTAGGTACCTTTGAGACGCTTACGGACGAGCTTCTCGCCTTTGCTGAGCATGAGACCGACTATCAGTACACGCTGTTTAACACCTTGCTGCCTGACCCAATCCTAAAGCACCTGTCTATTGAGCGGGTGAGCGCTGAGCAGGCTTATAGTGCGGCTATCAGTAAACCA…	MPTVNEKLQNESIAHSLFLSRYATGVAREMVKVLNEADSELYARLLVELEKVNPNDVTVKMLRGKLKGVREVNRQAILGTFETLTDELLAFAEHETDYQYTLFNTLLPDPILKHLSIERVSAEQAYSAAISKPFQGNLLSGWASNIEEDRLTRIINTVKAGFLAGDDIETIARKVRGTKAANYKDGILESGRRNVTSVTKTAVNHLAAVARNKMAQNNSDIIECKQWDSTLDNKTSHWCIVRDGKRYTLDGQPIGHDIPYLGGPGRIHFCCRSTELLITKSWRELGIDMDELDEGTRASMDGQVPAKLTYMEWLQKQSFYRQTQVLGIMRARLLRDGGITVSEMFTDKGEFISLKQLKEIDSRAFEATGL
ORF034	29328	27916	-	Phage terminase large subunit	DUF4055 domain-containing protein [Yersinia enterocolitica]	WP_050123375	0	100	ATGGCTGATATCTCTACCCCAAATTTAGATTACAACAATATGTTGGAAGCGTGGGAAATCAATGATGCTCTGATGGGTGGGACGCTGTATATGCGCACACAGCAGCAGTATATGCCGCGTTGGCCTAATGAGGCTGATGATAGTTACAGAAATCGGCTGGCAGTGGCAACACTGTTACCGGTTTACCGTGAGACCATCTCAAACAATATTGGCCGTGTGTTTGCTGAACCTACCAGGCTGAGTGAGGACACGCCAGACCCGATTGTGGAGTATTGCAAAAACATTGATTTAGAGGGAAGCCGGCTTGATGTCTGGGCGCAAGAATATTTCTCTCATGCTCTACAGTACGGACTGGCCCACGCGCTGGTGGATTATCCTAAAGCCCCGAAAGTTAAGACT…	MADISTPNLDYNNMLEAWEINDALMGGTLYMRTQQQYMPRWPNEADDSYRNRLAVATLLPVYRETISNNIGRVFAEPTRLSEDTPDPIVEYCKNIDLEGSRLDVWAQEYFSHALQYGLAHALVDYPKAPKVKTVAEKKALNLRPYVTLINPRQVIGWKSEISGGKRVLTELRIKEIVIKDNHDYSQEKIAQIRRYTIGKVELYRRAASRGGEKLGKWVKIDGWKTSRDDIPLVTLYTHQIGFMRGTPPLIDLAMLNIKHWQSQSEQDNILHVARVPLLSVFGLEDKEELTVGASVATRFDDRTKQGLEYTEHSGASIEAGRQSIEDLEAQMRMAGAKLLQVNNTATKGIDQVGEERLQEQSPLYTMANSLEDALDNILQIMAEWIGEPTGGAVDVRTEL…
ORF035	30637	29333	-	Phage terminase	terminase large subunit domain-containing protein [Yersinia enterocolitica]	WP_050139296	0	98	ATGACGATAGCGCCGACACTTAATATCCCACAGGCGAAATTTCTTGCTATGCCCCATAAATTTAAAGCTTACATAGCGGGATTTGGTAGCGGCAAGACGTGGGTGGGGTGCGGCGGTATTTGCAAGGGAATGTGGGAGCATCCGAAAGTCAATCAGGGGTATTTTGCTCCGACTTATCCTCAGATCCGCGACATCTTTTATCCAACAATAGAGGAGGTTGCTTTTGACTGGGGGCTGAATGTCAAAATAAACGAGGGCAATAAGGAGGTACATTTTTATTACGGACGGCAATTCCGAGGGACAACAATTTGCCGTTCTATGGAAAAGCCTCAGACTATTGTTGGTTTTAAAATCGGCAATGCGATGGTGGATGAACTTGATATTCTACCTGTCGCAAAA…	MTIAPTLNIPQAKFLAMPHKFKAYIAGFGSGKTWVGCGGICKGMWEHPKVNQGYFAPTYPQIRDIFYPTIEEVAFDWGLNVKINEGNKEVHFYYGRQFRGTTICRSMEKPQTIVGFKIGNAMVDELDILPVAKARLAWRKIIARMRYKLKGVRNGIDVTTTPEGFKFVYQQFVKAVRDKPELATLYGLVQASTFDNEANLPDDYIPSLLESYPEELIKAYLRGQFTNLTSGTIYHQFDRRLNHCDEVEQPGEPLYIGMDFNVGKMAAIVHVLRLGLPCAVTEIINAYDTPDMIRIIKERFWLYDGSNYRKVREIYIYPDASGDSRKSSHASTTDIAQLKQAGFNVVVNDSNPPVKDRINAMNAMFCNGNGERRYKVNVMRCPVYTESLEQQVWADNGEP…
ORF036	31481	30615	-	Phage terminase, small subunit	hypothetical protein [Yersinia enterocolitica]	WP_411916637	0	92	ATGAGTAACTGGAACGAGGAGGAGGTCAAGGTTGATTATTGTGCTGGCATTCTCACGCTCCGGAAAATCGTAGAAAAGCACGGGATAGCAAAATCCACGCTAATTGATTTGGCTAACCGGCGTGGCTGGGTACGAAAAAAATCCCCGACCAAATCAGCGACCAAGAATCCGACCAAACCGACCCAAAAAGCCGACCAAAAAAAATCTGGTCGGACGGATGGTCGGGGGCAGGTAATTAGCGCAGGACTTGGGATAACTAAAAATTCAGGTAGAGGCTCATCCTCAGAAACGAAACGGAAAAACCGGAGCGGAAACCCCAATCCCAAAAATCAGTTCTCCATACGTAATACAGCCTCTCTTAAACACGGCGGGTATGCCCGCCGTATGCTTTTCTCCGAC…	MSNWNEEEVKVDYCAGILTLRKIVEKHGIAKSTLIDLANRRGWVRKKSPTKSATKNPTKPTQKADQKKSGRTDGRGQVISAGLGITKNSGRGSSSETKRKNRSGNPNPKNQFSIRNTASLKHGGYARRMLFSDSIVEDAQALCLEDELFLLRARNLYTAENIGRWRTQLDDYGGENRDLQDKISAAENAMMRNTTRIESIEGTLASIRKIHADADYREVATEKLLRESDRERNELELEGLRLRNEKLRTENENLKKSTSDNDNELPQPVAININVVDAKVRNDDSADT
ORF037	31733	31485	-	ParB/Srx family N-terminal domain-containing protein	hypothetical protein [Yersinia]	WP_050130103	3.88901e-50	100	ATGTTCCCCACTCTAAAAGTTGAAGCGCTGGCGGCCCGTCGAATGACTGAACAACAAATTGCTGATGTGTTGGATATCGACCTGCAACAGATAGATCGTGAACAACTTCGATTATTTCGAGAGTCGATAAGAAAGGGGCGAGCCAAGGGGGAGGCAGAGTTACGCGATGCGTTGTACAAGCAAGCGAAAGCGGGTGATCGCTCGGCATACATTGAACTGATGAAGCGAGAAAGAAACACAAGGTACTGA	MFPTLKVEALAARRMTEQQIADVLDIDLQQIDREQLRLFRESIRKGRAKGEAELRDALYKQAKAGDRSAYIELMKRERNTRY
ORF038	32590	31718	-	ParB-like nuclease	hypothetical protein [Yersinia enterocolitica]	WP_219651930	0	99	ATGCGTAATGATTTTTGCGTGTTTATTCTGACTCACGGACGCCCTGAAAAAGTCTATACATGGAATCTGCTTGCCCGTTCTGGCTATACAGGGAAAACCTACATCGTGATTGATGATGAGGATAAAACCCGTCAGCAGTATATCGAGCGCTTTGGTGACAAAGTGCTGGTGTTCTCAAAAGCAGAAATAGCGAGCCGATTTGATGAGGCGGATAACTTTGGTGACAGACGGTCAATTTTTTACGCCCGTAATGCCTGTTTTGAGCTGGCCGGGCAAGTTGGGTGCAAATACTTCATCCAGTTTGATGATGATTATGTTGCTTTCCAGCTTCGTGTTGATCGGGAGTTCAACCCCAGCTACAGGCTGATAAAGAATCTCGATGCAGTGCTTGAGGCTATG…	MRNDFCVFILTHGRPEKVYTWNLLARSGYTGKTYIVIDDEDKTRQQYIERFGDKVLVFSKAEIASRFDEADNFGDRRSIFYARNACFELAGQVGCKYFIQFDDDYVAFQLRVDREFNPSYRLIKNLDAVLEAMLAFYETIPAKSIAMAQGGDFLGDSRKSGKPAWIKRKAMNSFICSTDRSFRFIGRINEDVNTYTTLGRRGELFMTIGAVQLLQKRTQSNSGGMTELYLDSGTYVKSFYSVMFSPSCVKISLMGSTHKRIHHKVIWDNAAVKVISEIHKKCGGEACSPL
ORF039	33386	32583	-	Chromosome (plasmid) partitioning protein ParB	ParB/Srx family N-terminal domain-containing protein [Yersinia enterocolitica]	WP_219651928	0	99	TTGAATGCCATGACTAGTAGAAAAATAGAGATCACTTATCGGGATAAAAAGGCACTAAAAGCCTATGCGCAAAACGTCATCAAACACCCGGAAAAGCAAGTTGAGCAGATCGCTGACAGCATAAAAACGTTCGGTTGGACGAACCCTGTTCTCATTGACGAGAAAAACGAGATCATCGCCGGACACGGTCGTTTGTTGGCTGCTGATGTACTGGGTATTGAGCAGATCCCCTGTGTCATTCTGGAAGGATTATCCGAGGCAGAAAAACGTACTTATCGTATTGCTGATAATAAAATTCCGCTGAATGGTTCCTGGGATCAGGACATGCTGACGCTTGAGTTATCAGAACTGCAAGACTTGGACATCGATCTGTCAGTTACCGGATTTAGCGATACTGAG…	MNAMTSRKIEITYRDKKALKAYAQNVIKHPEKQVEQIADSIKTFGWTNPVLIDEKNEIIAGHGRLLAADVLGIEQIPCVILEGLSEAEKRTYRIADNKIPLNGSWDQDMLTLELSELQDLDIDLSVTGFSDTELEDLLSDGVAEIQGDDDRYTSKVETPIYEPSETQPLVSELYDEEKTQALKQNIKAAQLPDDIEKFLMSAAERHTVFNFSRIADYYAHAPAEVQTLFEQSALVIIDYHQAIEQGLVHMTKSIVDAVFECEEGDDA
ORF040	33519	33391	-	Unknown					ATGGCTTTTATTTTGGGAAAGATGGGCGACCGCCGACAGTTCGCACCTGTTGGCGGTCATCATACCCATGTCACAGGTCATGAGTACAACCAAGGCCCACCCGCTCTCGAGAGCGGTGGCATCATATAA	MAFILGKMGDRRQFAPVGGHHTHVTGHEYNQGPPALESGGII
ORF041	34201	33665	-	Phage-encoded host-cell envelope protein Lom	attachment invasion locus protein Ail [Yersinia enterocolitica]	WP_050323811	2.94771e-126	99	ATGAAAAAGACATTACTAGCTAGTTCTCTAATAGCCTGTTTATCAATTGCGTCTGTTAATGTGTACGCTGCGAGTGAAAGTAGTATTTCTATTGGTTATGCGCAAAGCCATGTAAAAGAAAATGGGTATACATTGGATAATGACCCTAAAGGTTTTAACCTGAAGTACCGTTATGAACTCGATGATAACTGGGGAGTAATAGGTTCGTTTGCTTATACTCATCAGGGATATGATTTCTTCTATGGCAGTAATAAGTTTGGTCATGGTGATGTTGATTACTATTCAGTAACAATGGGGCCATCTTTCCGCATCAACGAATATGTTAGCCTTTATGGATTACTGGGGGCCGCTCATGGAAAGGTTAAGTCATCTGTATTTGATGAATCAATCAGTGCAAGT…	MKKTLLASSLIACLSIASVNVYAASESSISIGYAQSHVKENGYTLDNDPKGFNLKYRYELDDNWGVIGSFAYTHQGYDFFYGSNKFGHGDVDYYSVTMGPSFRINEYVSLYGLLGAAHGKVKSSVFDESISASKTSMAYGAGVQFNPLPNFVIDASYEYSKLDSIKVGTWMLGAGYRF
ORF042	35065	34508	-	KilA-N domain-containing protein	KilA-N domain-containing protein [Yersinia enterocolitica]	WP_219644513	4.97291e-131	99	ATGAAGGTAATCACCATGCAATATCCAACAGTATCTGTAAATGGTGTCTCCGTTCGTATTGACGAAGAGGGGCGCTACAACCTCAACGACCTGCACGCTGCCGCTGTAGCGGAAGGTAACGCGACTGAATCGCAGCGTCCGGGGGAATTTCTCAAGACCAAGCAGGTAAGGTTATTTGTTCAGGCTTTAAGCGATGCGAAAAAAATCGCATCGGTCAAAACCATAAAGGGCGGTTCACAGCAAGGCTCATGGGGGCTTGAATTAGTGGCTATCCGTTATGCCGCATGGCTAAACCCTTTATTCGAAATCAAAGTGTATGAAACATTTCAGATGCTGGTTCGTAAAGGATTTGATGCCATGTCTCACCTGAACAAACTGGACCATATCATCAATACCGAA…	MKVITMQYPTVSVNGVSVRIDEEGRYNLNDLHAAAVAEGNATESQRPGEFLKTKQVRLFVQALSDAKKIASVKTIKGGSQQGSWGLELVAIRYAAWLNPLFEIKVYETFQMLVRKGFDAMSHLNKLDHIINTETQEISQCARKMARWGVGGRKQILLTARKRMIDEIQMYLPGLGSHAGNYCDIQ
ORF043	35222	35404	+	Unknown	Uncharacterised protein [Escherichia coli]	SRY18578	3.90983e-07	52	ATGGGGGAACTATTCGCTCTGTCTATTCGAGACTTTCTGGAATCTATTCAAAAAATTGTTCAACGGTCGCATACATGGATATGGATACCCATCTCGCATGAAAACAACCCGATTTTCTTCAATACCAGTTATGGTTACAAGCGCACCATGCTCATCTTGGTATCGCTTGCCGGGACGCGGTAA	MGELFALSIRDFLESIQKIVQRSHTWIWIPISHENNPIFFNTSYGYKRTMLILVSLAGTR
ORF044	35983	35534	-	Phage endopeptidase Rz	lysis protein [Yersinia enterocolitica]	WP_050162467	5.58325e-101	99	ATGAGCCGTCTCACTTTAGGTTTTGTCGTGATGTCAGTGATGGGATTAATAGCCTTGGGTTGGACTGCCGACCACTACCGCAGCAAATACCTACAGGCTGAAAGGCTTGCCAGTGAACGCCAGTCCACCATTGAGGAAATGACAAAGCGCCAGCAAATAAATGCTGCTTTAGATGCCAAATATACGCAGGAACTCGCCGATGCAAAATCTCAGATTGAAGCTTTACGCGCTGATGTTGCCGCTGGTCGTCGGCGGTTGCGGCTCAACGCGCAATGTGTGCCCACCGCCAGAGCCCAAACCGGCACCGCCAGCATGGATGATGCTGCCGCCCCCCGACTTACTGACGCCGCTCAACGGGATTATCTCCGTCTCAGAGAGCGCATCGACATTGCCACAAAG…	MSRLTLGFVVMSVMGLIALGWTADHYRSKYLQAERLASERQSTIEEMTKRQQINAALDAKYTQELADAKSQIEALRADVAAGRRRLRLNAQCVPTARAQTGTASMDDAAAPRLTDAAQRDYLRLRERIDIATKQITGLQEYINKVCLGN
ORF045	36134	35985	-	Transposase	hypothetical protein [Yersinia enterocolitica]	EKN5999832	8.69259e-25	100	ATGAAAAATGGTCTGGAAATTGACGCTCCAGTAAGTGTCGAACTCATGCGGGCCGTCATTTTTGCAATCAAAGTCATGGCCGTTGGAGCTGTATCTGTGCCTGCAATGTATGGCATTGCCAGATTAATTCTGGCTGTACGCTGGTGGTGA	MKNGLEIDAPVSVELMRAVIFAIKVMAVGAVSVPAMYGIARLILAVRWW
ORF046	36833	36291	-	Lysozyme (N-acetylmuramidase) family	glycoside hydrolase family 108 protein [Yersinia enterocolitica]	WP_219644363	9.65104e-125	94	ATGACAAAAAATGACATCTTTGAAGCTATTCTCGGCAAAGAAGGGGAATACGTAAATCACCCCGACGATAAAGGCGGCCCGACCCGCTGGGGTATTACTCAAAAGATGGCTCGTGCGCACGGTTATACGGGCGATATGCGTAATCTGCCAAGAGAAACAGCGCTGGCTATTCTTGAGGCTGATTACTGGACAGGGCCACGCTTTGACCAGATAGCAGAACTGTCTTCGGACATTGCTACTGAGTTGTGTGAAACCGGAGTGAACATGGGGCCATCAGTCCCCACCCGAATGCTTCAGCGTTGGCTGAATGTGTTCAACCAGCGCGGAAAACTTTACCCCGATATGGACGTTGATGGCCGTATTGGCCCACGAACTTTAAACGCGCTGAAAGCATTTTTG…	MTKNDIFEAILGKEGEYVNHPDDKGGPTRWGITQKMARAHGYTGDMRNLPRETALAILEADYWTGPRFDQIAELSSDIATELCETGVNMGPSVPTRMLQRWLNVFNQRGKLYPDMDVDGRIGPRTLNALKAFLCHRGKEGEHVLLKGLNCTQGERYLELAESREANESFVYGWMKERVSI
ORF047	37116	36820	-	Phage holin family protein	phage holin family protein [Yersinia enterocolitica]	HEI6818991	5.59042e-57	91	ATGGAGTGGCAAAAATGGATACTGGCCGCTAATGCGCTGGTCTGCCTGCTTATCGTTGTTCGTCTGATGTTCTGTCAGAAGACAGGGCGTTATCGCTTTTTCTATTCTGTGTTGGCTTATCTGGTGATATTGGCTGCGGGGTGGATAGTTATCCGTATCTGTTACGGCCAATATTCCGGTGCTGACTCGGCAGAGTTGCTCTTGAATTTGTCATTTTGCCTGGCGATATGGGGCGCAGGTGGAAATATTGCAAAACTAACACATTGGCGGGAGGACGCATCTCATGACAAAAAATGA	MEWQKWILAANALVCLLIVVRLMFCQKTGRYRFFYSVLAYLVILAAGWIVIRICYGQYSGADSAELLLNLSFCLAIWGAGGNIAKLTHWREDASHDKK
ORF048	37511	37116	-	Phage holin	putative holin [Yersinia enterocolitica]	WP_050130087	6.92039e-88	99	ATGTACGAACCATTAACGCTGTCAGCGGGTGTGACTGCTGCTTCGGCAGGGGTGACTTTTGCTGCCATGTTTCCGGAGGCAACCCCAGCCGTGGTGGTTTGTTCACTGGCTGGTACGGCACTTTATGTACTTTCCAGTCGTCCACATCGTTTGTGGCGACAGGTGTTATTTGCACTGATTTCATTTATTGGCGGGGTTTACTGTGCTGATACCGCATCAGAGATTATTGCTGCCTTGATTAATGCCGGGCTGAATCAACTTAGTCCACCTGTCACCATTCGTGTCACGCCAGCCATTGGTGCTTTGGTGGCGTCCACTATCTGTGTCAGCGTCTTACTTCGGGTGATGTCTAAGTATCACATCAATTCCGACTCAAACGAGAAGGAGGAGGATTGA	MYEPLTLSAGVTAASAGVTFAAMFPEATPAVVVCSLAGTALYVLSSRPHRLWRQVLFALISFIGGVYCADTASEIIAALINAGLNQLSPPVTIRVTPAIGALVASTICVSVLLRVMSKYHINSDSNEKEED
ORF049	37778	37659	-	Unknown	hypothetical protein [Yersinia enterocolitica]	WP_072088060	4.47653e-16	92	TTGCATAGTTCCTCTTCGTCTGATGGTGATGGCTCAGCCGATTGTGGTGTCAGCGTAACTGCGCGGGTAATGCTGGAGATTTTCATCATGTCACCTGAGATTGGCCCGATGTCAGGTTAA	MHSSSSSDGDGSADCGVSVTARVMLEIFIMSPEIGPMSG
tRNA01	38029	37955	-	tRNA-Gly-TCC					GCGGCCATCGTATAATGGCTATTACCCCAGCCTTCCAAGCTGAAGATGCGGGTTCGATTCCCGCTGGCCGCTCCA
ORF050	38764	38390	-	Transcriptional regulator XRE family	helix-turn-helix domain-containing protein [Yersinia]	WP_050162972	4.46381e-85	100	ATGGCTGATATTCAATTCATTACTGATGCGAGCGGTAATAAGCAGGCGGTAATTCTTTCTATCGAAGAATATAACGCATTGCTTGAAGCAGCTGATCGGGATGAGGACTACGTATCAATCCCTTACATTCAGGGGCCAAGCGATGATGAGACAATTCCTCATGAAGTGATATCTATTATGGTAGATGAGGGAGTCACCCTACAGGCAGCATGGCGTATTTATCGTAGGTTGTCACAGGTTGAAGTTGCTCAACAGCTGGGTATGTCGCAGGCTGCTGTATCCCAGATGGAGAAGTCAGGAAAACCGCGCACAGCAACACTTGAAAAGCTGGCTGAACTTTATGGTTGCCGCACTACTCAGCTTTTGCTCGATTGA	MADIQFITDASGNKQAVILSIEEYNALLEAADRDEDYVSIPYIQGPSDDETIPHEVISIMVDEGVTLQAAWRIYRRLSQVEVAQQLGMSQAAVSQMEKSGKPRTATLEKLAELYGCRTTQLLLD
ORF051	39121	38837	-	Type II toxin-antitoxin system RelE family toxin	hypothetical protein ykris0001_46560 [Yersinia kristensenii ATCC 33638]	EEP88987	2.96607e-58	98	ATGCTCTTTAATTCAGGGGAAATAATGGTCAAAGTGGTTTGGTCGAAGATCGCAGCCAAACAGCTTATCCGAATTGATACGCGATACCAAAAAGTAATAAAGCAGAAGGTTGAATTGTTGGTTAACTTCCCGCTAGTTGATTTGGATATTAAGAAGCTGACAGGCAGAGATAAAAAGTACCGAATGAGAGTGGGTGATTATCGGATAATTTTCGATATCACAGATGGTGAGCCAAAGGTTTTGGAAGTGAAAGAGGTTAGGCGCCGCCAAACTAACACTTATTGA	MLFNSGEIMVKVVWSKIAAKQLIRIDTRYQKVIKQKVELLVNFPLVDLDIKKLTGRDKKYRMRVGDYRIIFDITDGEPKVLEVKEVRRRQTNTY
ORF052	39338	39222	-	Unknown					ATGTATGGGATCGGGTTGATGGTTGGACTTGCCTCTGTAGTGGTTGCAGTCGTTTCATGCCACTATTTTAAACAAAAACAGTTAGGTAGAAAACCGCGCCTTATATCCCCGATCTGA	MYGIGLMVGLASVVVAVVSCHYFKQKQLGRKPRLISPI
ORF053	39755	39342	-	Phage antitermination protein Q	antiterminator Q family protein [Yersinia enterocolitica]	WP_221869368	1.65196e-90	95	ATGCGTGACATTCAAATGGTGTTGGAACGTTGGGGGGCATGGGTTGCCAATAATCATGAAGATGTGGATTGGTCGCCAATCGCAGCAGGTTTTAAAGGACTTATTCCTTCTAAGGTCAAATCACGGCCAGCATGTTGTGATGATGATGCGCTGGTTATTTGCGGCTGTATGGCTAGGTTGAACAAGAATAATTCAGACCTCCATGATTTGCTGATTGATTATTATGTGTTTGGCATGACCTTTATGTCACTGGCGCGTAAGCATGAAGTGTCGGACGGAACGATTGGTAAATGGCTCCAAAAAGCTGAAGGTGTCATACAGGGAATGTTATTAATGCTGGGTATTTCATTGGAGATGGACAGATATGTACAGCGTGAGTCTGTGGCGATGAAATTAACG…	MRDIQMVLERWGAWVANNHEDVDWSPIAAGFKGLIPSKVKSRPACCDDDALVICGCMARLNKNNSDLHDLLIDYYVFGMTFMSLARKHEVSDGTIGKWLQKAEGVIQGMLLMLGISLEMDRYVQRESVAMKLTGTGE
ORF054	40327	39755	-	Phage NinG rap recombination	recombination protein NinG [Yersinia enterocolitica]	WP_219644246	2.58415e-135	97	ATGAAGCCCCGCAAACCCAAAAACTGCAAAATGTGCGGAGATGAATTTACTCCGTTACGCCCGTTTCAACATGTTTGCGGAGGAAAGTGTGCCATTGCTTTTGTTCGTAAAAATGAGGCTGAGAAAAAGGCCAAAGAAAGAGCGGATAAGTTGAAAATCCGCCGCAGGAATGCCCGTCCCTTATCACATTGGATTGCGTTAACTCAGCGAGCAGTAAACGATTTACGGCGGGAAACCTGTTTAGCCAGTGGTGATGGCTGTATTTCATGTGGAACTCACAACGCCAGTTCATGGCATGCGGGACATTTCAGAACAACAGCATCAGCCAGCCATTTACGTTTCACCCACGACAATATCTGGCTTCAATGTTCCTCCTGTAACGTCTACAAATCAGGAAAT…	MKPRKPKNCKMCGDEFTPLRPFQHVCGGKCAIAFVRKNEAEKKAKERADKLKIRRRNARPLSHWIALTQRAVNDLRRETCLASGDGCISCGTHNASSWHAGHFRTTASASHLRFTHDNIWLQCSSCNVYKSGNIGRYRRNLVRKIGEERVLALENDNRTHRWTVEELEQIRKQARADLRALKKGQMSKVA
ORF055	40926	40327	-	Unknown	DUF1367 family protein [Yersinia enterocolitica]	WP_411917526	1.30885e-133	92	ATGGCGCAATTATTGAAGTTAGAAAAATCCGCACCAACAATCCTGACCCCGGCGACAGTCGAGGACAGTGACTTTTTACAACGTATTAAAATCGGTGAGTGGATACAGGCTGAATTCAGGCGTGTCCGCAATTACCAATTCCACAAACGTTTTTTCAAACTCTTGCAGTTTGGCTTTGACTACTGGACTCCCGCCGGTGGTGTACTTACGCATCAGGAACGCCAGCTTGTTGATGGTTTTGTAAATCACCTCATCAGAGTATCTGGCCAACAACACAGTGAATCGCTTACCGCTGTTGCTGATAAATATCTGCTTGAGGTCGGTCAACTCCGTACGAAAGACATTGCCTTGCTCAAGTCATTCGAACCTTATCGAGGCTGGGCAATCGTTGAAGCAGGA…	MAQLLKLEKSAPTILTPATVEDSDFLQRIKIGEWIQAEFRRVRNYQFHKRFFKLLQFGFDYWTPAGGVLTHQERQLVDGFVNHLIRVSGQQHSESLTAVADKYLLEVGQLRTKDIALLKSFEPYRGWAIVEAGYYDEVILPNGLRQRIPKSISFANMDEDTFQSLYKSVFNVLWNSILHRSFRSQQEAEGVALRLLEFA
ORF056	41218	41012	-	Unknown	hypothetical protein [Yersinia enterocolitica]	WP_242365627	1.41735e-35	90	ATGGATATATTAGAGTTGCCAAAGGTTGGCTATGCCATTATTCGCTGCAAAGACGGTAATATTGTTGGTGGGTTTAATTGCAATAATGGTGAGCGAGTTTTAATCACAGTTCAAAAGAAATGCCTATTAATTAGAAAATTGTCTTTTAATGACCGAGTGGTTTCAATAGATACTCTCAGAGAGTTAGTTAAGGAAATGCTTGATTGA	MDILELPKVGYAIIRCKDGNIVGGFNCNNGERVLITVQKKCLLIRKLSFNDRVVSIDTLRELVKEMLD
ORF057	41469	41230	-	DNA-damage-inducible protein I	DinI-like family protein [Yersinia enterocolitica]	WP_219644699	6.74566e-48	96	ATGAAAATCGAAGTCTCAATTGATCGCACTAAGAAACTCCCTAAGGGAGCAGAACAGGCATTACAAACAGAACTGACGAAACGATTGTCTGTGCATTTTCCGGAATGTTTGGTTTCAGTTCGCCGCGCGGGGTCAGATGGACTATCCATACTTCGGGTAACGGATGCAAAAAAAGAGAGGGTCGAAGCCATTTTACAAGAAACATGGGAAAGTGCAGATGAATGGTTTTATGAGCAGTGA	MKIEVSIDRTKKLPKGAEQALQTELTKRLSVHFPECLVSVRRAGSDGLSILRVTDAKKERVEAILQETWESADEWFYEQ
ORF058	42336	41581	-	Unknown	hypothetical protein [Yersinia enterocolitica]	WP_050163589	1.16842e-176	96	ATGCTGAGTGATTTTGAACAGGAAGAATTATCAAGTCGTTTGCATGCCACAGCAGAAGCGCTTGGGCATGAAATCAAGTCATCGTTGGTGATGCTGATGGTCGATGACCTCAGTGATTATCCCTACGACGAAATTTGCAAGGCATTGGCTCGTGTTCGCAAAGAACATGTGGGAAAGCTGACACTTAAGGCAATTATTGACCGGATGCAGAAACCGGGTACAAGGCCTGCTGCAAACGAGGCATGGGCGCTGTCACTTCCTGCACAGGATGAGTCAAACACGGTGGTGTGGACTGATGAAATGTCGCAAGCATGGGCCGTTGCTTTGCCTGTACTTGAGTCCGGTGACAAAGTGGGGGCTCGTATGGCTTTCATCCAGACTTACGAGAGATTGGTCACA…	MLSDFEQEELSSRLHATAEALGHEIKSSLVMLMVDDLSDYPYDEICKALARVRKEHVGKLTLKAIIDRMQKPGTRPAANEAWALSLPAQDESNTVVWTDEMSQAWAVALPVLESGDKVGARMAFIQTYERLVTIAEAENKSPCWRVSQGWDTEKRVQAITTAQNAGLLPAPIANKYLPSPNVSNVQPSKNGQARVQSYVSALLADIQQSREQREREHQERLARERSERQERLKLFEQQRKILESSFSSQQQ
ORF059	43276	42326	-	Phage replication protein	hypothetical protein [Yersinia enterocolitica]	WP_400175510	0	98	ATGCGGCCGTCTGATTTATTACTGGATTTTGGACGACCAGTAGCTTACTACCCTGGTCTTGTTAAATACATGGGGAGTCCTCATGCCGTTATTTTCTTCGGCCAAATTTTTTATTGGCAGGATAAAGCTCATTCTGAATTAGGTGTTCAGAAAACCCAGGAAGAGATTCAAGAGGAAACAGGGCTAACTATTGAACAGCAAAAAACAGCGCGTAAGCAGCTTGTATCAAGAGGTATCTTAATCGAAACAAACAAACGACTTGAACACAAAATGTACTACCGAGTTGATTGTGATCGGTTGAATGAGATTATTGATAACAAGTTGTCAGATTCCCGAAACGGGGTTTCCCTGATTCGGGAAACGGTGAAACCCTTGCCCGCGAAGTCCGAAAACCCTTCT…	MRPSDLLLDFGRPVAYYPGLVKYMGSPHAVIFFGQIFYWQDKAHSELGVQKTQEEIQEETGLTIEQQKTARKQLVSRGILIETNKRLEHKMYYRVDCDRLNEIIDNKLSDSRNGVSLIRETVKPLPAKSENPSPRARKTLVRGEVNPRFDLTEITTKNTTEITTENYICVTAQPPASGATTPIPKPQETPLREACRKTWEAYKNGYWERYGVDPVRNAKVSSQIKQFVERVGMEAAPHVAKFYLLVNNTFYVQKLHPVGCLLADAESLHTQWATGRTMTAARAKQIDSTQTNLNAADETIRMLRARRAANGGQNAE
ORF060	43523	43263	-	Transcriptional regulator	transcriptional regulator [Yersinia enterocolitica]	WP_050123478	3.85516e-56	100	ATGAATAGATCATTAAAAAACAAAATAACTAACCTGATATCTCTAACTGATATCGGGAAGCATTTTGGTATTAGCTCCCAAGCTGTGGGTAAATGGCTACTTAAAGGGGGGATTCCATCGGAAAGAGTTTTATCTCTCTGCGAACTGCTGGATTGGGCTGTCACCCCGCATGAATTGCGACCAGATATTTATCCTAACCCAACAGATGGCTTACCGACGAATAAACAAACTTTGATGGGGAGGGGAAATGCGGCCGTCTGA	MNRSLKNKITNLISLTDIGKHFGISSQAVGKWLLKGGIPSERVLSLCELLDWAVTPHELRPDIYPNPTDGLPTNKQTLMGRGNAAV
ORF061	43638	44045	+	Phage CI-like repressor	helix-turn-helix domain-containing protein [Yersinia enterocolitica]	WP_050123476	2.11327e-94	100	ATGGACAAAATAAATCACCCAATCTTTGCTGAGCGTGTTCAGCAAGTAATGAACGAAAAGGGCTGGTCGTTAGCTGACTTGGCTAAAAAGGTCATGCTTTCGCATACAGCAGTACGCAAATGGGCTACAGGCAACAGCACAGCTAGTGGAGAACGTCTAAAAAGGCTGGCTGCGGTCACAGGAAAACCGGCGCATTGGTTTTTTATGCCCCTTGAGGATGCTCAAAACGAATCTCTGTCCCCATCCAGAGTTCTCGATGAAAAAGAGGAAGCATTACTTTCGCTTTTTAACCAACTTCCCGAAACAGAGAAGTTGAGACTGATCATGCATACGAAGAGCGTGCTTCATGAGATGGATCTCCTGAAAAATGACGTTTATGACATAATCAGCGATATCCAT…	MDKINHPIFAERVQQVMNEKGWSLADLAKKVMLSHTAVRKWATGNSTASGERLKRLAAVTGKPAHWFFMPLEDAQNESLSPSRVLDEKEEALLSLFNQLPETEKLRLIMHTKSVLHEMDLLKNDVYDIISDIHKP
ORF062	44308	44466	+	Unknown	hypothetical protein [Yersinia]	WP_004393638	6.16277e-29	100	ATGGATAGCAACGAGTTAAAACATGTAATTACCCTGCTTCTTGAGAATGTTGAGCGTCTACAACAAATTGAACCCAATGCAGGCACTGAGGCCCGCATTTGGTTAGCCAGGAAAGCACTCCTTGATAGCGAAGAACGTTATCGTGGATTCGCCGAATAA	MDSNELKHVITLLLENVERLQQIEPNAGTEARIWLARKALLDSEERYRGFAE
ORF063	44996	44469	-	Super-infection exclusion protein B	hypothetical protein [Yersinia enterocolitica]	EKN5118889	1.98473e-123	100	ATGTTATCTAGTCTTACGATATTAGCTAAATCCTTTATTGAGAAATCATCTGAGCAATTTATGGTCACAGTTGTTATCTGGTCGGTAATATTGATTTTCGTCCCTGATAATTTCAGGGATTTAATCAATGCTAAAATCGGTATACCGTATGCTCTCCAAATTTGCAGTTTTGCTGTTGCATTCACCATCACGTTAATCCTGAAATACATATTCCAGATTGCTTTAGCGTTACTTCCTGATGTTTGTGACAGCCACCGAGCTTCAGGAAAGGCAAAAAAGATTAACCGCGTTATTGATCAGCTCACTGATGAAGAGCGATACCTTCTTTCTTTTTGCCTTGCTCATTCCAACCGTCAGGTCATTAAAAAAATTAATAATCATGTAGCCAGAAGCCTTGTC…	MLSSLTILAKSFIEKSSEQFMVTVVIWSVILIFVPDNFRDLINAKIGIPYALQICSFAVAFTITLILKYIFQIALALLPDVCDSHRASGKAKKINRVIDQLTDEERYLLSFCLAHSNRQVIKKINNHVARSLVSKGILFPPAFIPKGNSEIIFTVSLDYWPYLQKRWDILAQKLK
ORF064	45388	45600	+	Unknown	hypothetical protein [Yersinia enterocolitica]	WP_050130070	4.44202e-45	100	ATGAATCCACGTTTTGAAGCATTTCTGAGGATTAGTACCAACAATGTTTGGCGCTCCTATTCTGAGCGCAATGCTGCTTATATGGCTTTCATAGCTGATATGAAGTGCAAATACGTAAAACACAATAACCTCGATGAAAACCCAATCGGAGGTGCTTATATATCTGACCATGATGACTTTACTCGGTTTATTTTAAGTGAAGTCAATAAATGA	MNPRFEAFLRISTNNVWRSYSERNAAYMAFIADMKCKYVKHNNLDENPIGGAYISDHDDFTRFILSEVNK
ORF065	45641	45949	+	Unknown	hypothetical protein [Yersinia enterocolitica]	WP_338629924	3.80659e-63	96	ATGAAAAATCCAACAATGAAAATAGAAATCACTTTGACTTGTTTTGGTAATAAATCAGAAATGACCGCCAAAACAACAAGTGAAAATATGGATAATGCATCCCTTCGTACAAAAGCATTCTTTGCACTCTTTAAACAAGCAATAGCCAATAAAAAATTCTTGGAACAGCAACTTAAAAATGCTGAGAAAGCCTCTGCTGCCGCTGCGATACTGGAAGTATTAGCTGATGAAGAGGAATGTAACTGCACTGAATGTCTGAATAAAAAACAAAATAACCCAATTAGCGCTGTCGAAGTTGTCATTCACTGA	MKNPTMKIEITLTCFGNKSEMTAKTTSENMDNASLRTKAFFALFKQAIANKKFLEQQLKNAEKASAAAAILEVLADEEECNCTECLNKKQNNPISAVEVVIH
ORF066	46035	46250	+	Unknown	hypothetical protein [Yersinia enterocolitica]	WP_219649050	8.63924e-42	99	ATGAAAAAAGTTAGAGTATCTATTAGTAAGCTTAACGGTTCTGTTGATTTTGAAGTATTTCAGAATGGAAAGCTGCTGTTTAAAGATACCATCTCAGGTAAATGCACTAATGAATACGTTAAGATATATGACGTTGAGTGTTCATCTGAACCATTAACAATTAACCACTCAGACAATATTGAAGCTAAAAGTATAAAGGCTTGTGTTGTTAGTTGA	MKKVRVSISKLNGSVDFEVFQNGKLLFKDTISGKCTNEYVKIYDVECSSEPLTINHSDNIEAKSIKACVVS
ORF067	46304	46519	+	Unknown	hypothetical protein [Yersinia enterocolitica]	WP_050163585	6.27338e-45	100	ATGTTTGTAGAAGATGGGTTAAAGCCAGACCCTATTAATATAGGCATGGTATTAGGATGGGGAGTTGTACGTAATAATCCCTGGCATTTAGCTGGAGTATACACTGCCAAAGAATCTGCGGAAGCGGAAGCATTAAAATTAGGTGACCAATACGAAATACATTACGGCTCCCATCGATTGGGAAGTGATGATTTTGTTTGGGATTCTATTTCATAG	MFVEDGLKPDPINIGMVLGWGVVRNNPWHLAGVYTAKESAEAEALKLGDQYEIHYGSHRLGSDDFVWDSIS
ORF068	46944	47060	+	Unknown					ATGCCAAAAAGGGCGAATAACTTCACTGCCCTATCCGATGCGCTGTCGCCGGAGTCAACTTATGTGCGAACATTCCAAACAAATCACCTGAAATCTATTGAAATATTCGCGATATAA	MPKRANNFTALSDALSPESTYVRTFQTNHLKSIEIFAI
ORF069	47632	47823	+	Unknown	hypothetical protein [Yersinia enterocolitica]	WP_219644250	1.86188e-34	94	ATGACAAACTTACCCCACGACTATTACGTCAACCTTGTAAAAATCCTTCTCAAAAAATCCTCGTACGCTGATCGTTTCCGTCTGGCCGAAGTTATAGAGCGCGAAGCCATGCGTATTGCCAGCCATGATAAGGCCGTTTTTAATGCTAAAACCTCTCTTTTTACAAAAGTAGTGATGGGAGGTGCCAAATGA	MTNLPHDYYVNLVKILLKKSSYADRFRLAEVIEREAMRIASHDKAVFNAKTSLFTKVVMGGAK
ORF070	47820	48356	+	Phage antirepressor protein	phage antirepressor N-terminal domain-containing protein [Yersinia enterocolitica]	EKN4774205	1.76807e-129	100	ATGAGCCAGGTAATTCCTGTCGTTTTTCATGGTGCTGAGTTGTTCGTAATAGAACACAATGGCGAACCTTACACCCCAATGAAACCGATAGTTGAAGGTATGGGGTTAACTTGGCAGTCCCAGCTACTGAAGTTACATCAGAGGTTTTCCAAAGGTATAACCGAAATAGTTATACCTTCTTCCGGCGGTAATCAAAAAATGGTTTGTTTAGCACTCCGTAAACTCGCCGCATGGCTAGCAACTATAAGCCCGAATAAAGTAAGGTCAGAAATCCGTGACCGTGTTATTCAATATCAAAACGAGTGCGACGATGTGCTTTACGAATACTGGACAACAGGTGAAGTAAAAGGTAAGCAACCAGCAACACACCCCGAACACAGCAAAGTCCTTCTCCGATTT…	MSQVIPVVFHGAELFVIEHNGEPYTPMKPIVEGMGLTWQSQLLKLHQRFSKGITEIVIPSSGGNQKMVCLALRKLAAWLATISPNKVRSEIRDRVIQYQNECDDVLYEYWTTGEVKGKQPATHPEHSKVLLRFYGEKLIRSQRLPDNYFIGPIETFIEVLKRKGLLVINPDDLKKIAY
ORF071	48380	48553	+	Unknown	hypothetical protein [Yersinia enterocolitica]	EKN5999876	3.81434e-34	100	ATGATTATTTCAATCAGGGGTGGCACCTCTATGGGTGCTACCTCAAAAAACTATCTGCTTTATATCCAACATCACCCTTCTAATTGTTTGACCTCAAACAGCTTTAGACCACCGCCCTCTAAAACCTTGTGGCAACAATTTATTGAATTAATTAACCGGAGATTAGAACCATAA	MIISIRGGTSMGATSKNYLLYIQHHPSNCLTSNSFRPPPSKTLWQQFIELINRRLEP
ORF072	48837	48712	-	Unknown	hypothetical protein [Yersinia enterocolitica]	EKN5999877	1.38488e-09	71	ATGTATTTCACTGTTGAAAATTTGATAATTTATGTAGTCAAAATTCGAGTTAATCGTGGGATTGAACATGACGTAATGTCCCTAATATATTTAAAGTTGATAAGGTTGTATTTGTTATATATTTAA	MYFTVENLIIYVVKIRVNRGIEHDVMSLIYLKLIRLYLLYI
ORF073	48910	49080	+	Recombinase	hypothetical protein [Yersinia kristensenii]	WP_219655668	3.60633e-32	100	ATGAATCTTGGAAGAACAGTAAAAGAAAGCATTGAAAACCGAAAAGAACACATTCTGGATGCCTTGTATTACCGCAAAAAGGGACTAAGAAAAGCAAAACAATCGTGTTTGAATCTGGCGAAGTTGGAACGATTAAACCAACGATATTTCTTGGGTGAACAACCATTTTAG	MNLGRTVKESIENRKEHILDALYYRKKGLRKAKQSCLNLAKLERLNQRYFLGEQPF
ORF074	49089	49712	+	Single-stranded DNA-binding protein	ERF family protein [Yersinia kristensenii]	WP_004389935	4.45859e-148	98	ATGCAAACTAAAGCGGTTTACAAAGCAATTGCTGCTGTAGCAAAAGATTTATCAGAAAGCGGTATCGCAAAGAACAGTCGGAATGCTCAGCAAGGATTTCAATTTAGAGGTATAGATGCGGTTTACAACGCCCTATCCCCTGCACTGGTTCGCAATGGATTGGTGATCCTTCCGCGTATTGTTGAGCGAACAGTTTCAGAACGAACAACATTAAAGGGCGCATCACTTTTTTACGTTGTCGTTAAAGCTGAGTTTGATTTTGTCGCAACGGAAGACGGTAGCACTCATACAGTAACAACATTTGGCGAGGCTATGGACTCAGGGGACAAGGCAACAAACAAAGCTATGTCGATAGCCTATAAGTACGCAGCGTTTCAGACATTCTGTATTCCAACGGAG…	MQTKAVYKAIAAVAKDLSESGIAKNSRNAQQGFQFRGIDAVYNALSPALVRNGLVILPRIVERTVSERTTLKGASLFYVVVKAEFDFVATEDGSTHTVTTFGEAMDSGDKATNKAMSIAYKYAAFQTFCIPTEETAADPDAETHHPAPRNCDEILADFTAQAADCQNVSELQSIYKAAWNAMASSTEHQQKCIEVYKIRASELKKVA
ORF075	49735	50037	+	Unknown	hypothetical protein [Yersinia enterocolitica]	WP_050130058	4.89097e-66	96	ATGACCGAAAGAGAACGAATCCTTAAGGAAATTGCTCTTGATGCTTTGGAAGCTTTTGACTGCGCCAAACGAGGCCAATCACATCCCAGAATATATAAACACGGATATGTTTATGCGGGGATGCTGCGCAGAATCAATACCATTACATCAATGAATCCGCCCCTACCTAAATGGATGACTGAGGAAAGAGAATTATCCCGCAGGAAGGCAATATCTGCCTATTTCGCATCACTGCCCGAAAGTAACAGGCAATCATACATCCACACCAGCAATACTTCTGGTCGCGGTGGGTTTGGCGACTAA	MTERERILKEIALDALEAFDCAKRGQSHPRIYKHGYVYAGMLRRINTITSMNPPLPKWMTEERELSRRKAISAYFASLPESNRQSYIHTSNTSGRGGFGD
ORF076	50269	50403	+	Unknown					ATGAAATCAAGATTATTATACGTGAAAAACATCACAGAACAGAGGATTCAAGAGAAACCACTGATGAATAACCTCAACGAGCTAATAGCCAGAGTAAAGAGCGATTATGTAAATGGTGAGTTCAATAGTGAATAA	MKSRLLYVKNITEQRIQEKPLMNNLNELIARVKSDYVNGEFNSE

## Sheet: vB_Yen_20-YE00187
Feature	Start	Stop	Strand	Predicted function	Best match (NCBI blastp)	Accession	E-value	Nucleotide identity [%]	Nucleotide sequence	Amino acid sequence
ORF001	1231	104	-	Phage integrase	phage integrase Arm DNA-binding domain-containing protein [Yersinia wautersii]	WP_033852697	0	95	ATGGCTCGTCCACGAAAATATAATATCGATATCCCTGGCTTATCTTGTTACACCGACGCTAGAACTCAAAGAGTATATTGGCGCTATAAGCACCCAATCACTGGTACCTCATATGGATTAGGTACTAACGCAGAGGAAGCAAAAGCAATTGCAACCGAAGCAAACAAGCGTCTGGTAGATCAGCAATTACGCAATACTTTAGCTATTAAAGATAAAGTAATCCGAACGCTGGGAGGAAGTATTAGTGTATCAACATGGCTTGACCAGTATTTAAAAATACAGGATGAACGCATTGAAGCAAAAGAAATCACTGAAAATACAGTGAAACAAAAAATCACGCCAATAAAAGCTATGCGTGAAAAATTAGGAATGAAGCCTATTCATGATGTAGATACCAGA…	MARPRKYNIDIPGLSCYTDARTQRVYWRYKHPITGTSYGLGTNAEEAKAIATEANKRLVDQQLRNTLAIKDKVIRTLGGSISVSTWLDQYLKIQDERIEAKEITENTVKQKITPIKAMREKLGMKPIHDVDTRDIADILDEYKKRGHSRMAQVVRTTLIDVFREAQHAGEVPPGYNPALATKNPYNRISRERLSLDEFNSILSVINPPFDYMKNAMLLALITGQRESDICNMKFSDIWDDFLHVEQKKTGAKVAFPLSLRCNAINMTLEEVIGMCRDNIVSPFLIHYTHNSSHSRRGTQVKPNTMSYSFKKMRDLSGLKWENGTPPSFHEIRSLAARLYKAQNMNAKDILGHKSQSQTDRYIDTRGKEWTIVTAL
ORF002	1460	1209	-	Phage excisionase	excisionase [Yersinia similis]	WP_025384175	1.86054e-52	98	ATGGCACGAACACAATTATTAAGAGATTGGGCTATAGAAGAATTCGGAGAAAAAGAATGCCCAAGTTATATAACACTACTTTCCTACGCCAAAAATAAAATGATCTACCCGCCTCCCCAAAAAGCTGGCCGCTATTGGCGAGTTGATAAAGGTGCAAGATTTGTAGGCGTGATTGCACAACCCGTTATTACCCCTAAAGATGACCCTCGCTTATTGAGGATATTATCCGATGGCTCGTCCACGAAAATATAA	MARTQLLRDWAIEEFGEKECPSYITLLSYAKNKMIYPPPQKAGRYWRVDKGARFVGVIAQPVITPKDDPRLLRILSDGSSTKI
ORF003	1814	1512	-	Unknown	hypothetical protein [Yersinia enterocolitica]	WP_050130058	6.80609e-69	100	ATGACCGAAAGAGAACGAATACTTAAGGAAATTGCTCTTGATGCTTTGAAAGCTTTTGACTGCGCCAAACGAGGCCAATCACATCCCAGAATATATCAACACGGATATGTTTATGCGGGGATGCTGCGCAGAATCAATACCATTACATCAATGAATCCCCCCCTACCTAAATGGATGACTGAGGAAAGAGAATCATCCCGCAGGGAGGCAATATCTGCCTATTTCGCATCACTGCCCGAAAGTAACAGGCAATCATACATCCACACCAGCAATACTTCTGGTCGCGGTGGGTTTGGCGACTAA	MTERERILKEIALDALKAFDCAKRGQSHPRIYQHGYVYAGMLRRINTITSMNPPLPKWMTEERESSRREAISAYFASLPESNRQSYIHTSNTSGRGGFGD
ORF004	2460	1837	-	Single-stranded DNA-binding protein	ERF family protein [Yersinia kristensenii]	WP_004389935	1.17973e-149	99	ATGCAAACTAAAGCGGTTTACAAAGCAATTGCTGCTGTAGCAAAAGATTTATCAGAAAGCGGTATCGCAAAGAACAGTCGGAATGCTCAGCAAGGATTTCAATTTAGAGGTATAGATGCGGTTTACAACGCCCTATCCCCTGCACTGGTTCGCAATGGATTGGTGATCCTTCCGCGTATTGTTGAGCGAACAGTTTCAGAACGAACAACATTAAAGGGCGCATCACTTTTTTACGTTGTCGTTAAAGCTGAGTTTGATTTTGTCGCAACGGAAGACGGTAGCACTCATACAGTAACAACATTCGGCGAGGCAATGGACTCCGGGGACAAGGCAACAAACAAAGCTATGTCGATAGCCTATAAGTACGCAGCGTTTCAGACATTCTGTATTCCAACGGAG…	MQTKAVYKAIAAVAKDLSESGIAKNSRNAQQGFQFRGIDAVYNALSPALVRNGLVILPRIVERTVSERTTLKGASLFYVVVKAEFDFVATEDGSTHTVTTFGEAMDSGDKATNKAMSIAYKYAAFQTFCIPTEETAADPDAETHHPAPRNCDEILADFTAQAADCQNVSELQSIYKAAWNAMASSAEHQQKCIDVYKLRASELKKVA
ORF005	2640	2470	-	Recombinase	hypothetical protein [Yersinia kristensenii]	WP_219655668	4.1344e-31	96	ATGAGTCTTGGAAGAACAGTAAAAGAAAGCATTGAAAACCGAAAAGAACACATTCTGGATGCCTTGTATTACCGCAGAAAGGGACTAAGAAAAGCAAAACAATCGTGTTTGAATCTGGCGAAGTTGGAGCGATTAAACCAGCGCTATTTCTTGGGTGAACAACCATTTTAG	MSLGRTVKESIENRKEHILDALYYRRKGLRKAKQSCLNLAKLERLNQRYFLGEQPF
ORF006	2713	2838	+	Unknown	hypothetical protein ykris0001_2260 [Yersinia kristensenii ATCC 33638]	EEP92401	2.07076e-18	100	ATGTATTTCACTGTTGAGAATTTGATATTTTTTATGGTAAAAGCTGAATTAATCGCGGGGCTTGAACATGATGTAATATCCTTAATATATTTAAAATTGATAAAGTTGCGTTTGTTATATATTTAG	MYFTVENLIFFMVKAELIAGLEHDVISLIYLKLIKLRLLYI
ORF007	3170	2997	-	Phage cIII regulatory protein	hypothetical protein [Yersinia enterocolitica]	EKN5999876	3.81434e-34	100	ATGATTATTTCAATCAGGGGTGGCACCTCTATGGGTGCTACCTCAAAAAACTATCTGCTTTATATCCAACATCACCCTTCTAATTGTTTGACCTCAAACAGCTTTAGACCACCGCCCTCTAAAACCTTGTGGCAACAATTTATTGAATTAATTAACCGGAGATTAGAACCATAA	MIISIRGGTSMGATSKNYLLYIQHHPSNCLTSNSFRPPPSKTLWQQFIELINRRLEP
ORF008	3730	3194	-	Phage antirepressor protein #of cryptic prophage CP-933M	phage antirepressor N-terminal domain-containing protein [Yersinia enterocolitica]	EKN4774205	1.55325e-128	99	ATGAGCCAAGTAATTCCTGTCGTTTTTCATGGTGCTGAGTTGTTCGTAATAGAACACAATGGCGAACCTTACACCCCAATGAAACCGATAGTTGAAGGTATGGGGTTAACTTGGCAGTCCCAGCTACTGAAGTTACATCAGAGGTTTTCCAAAGGTATAACCGAAATAGTTATACCTTCTTCCGGCGGTAATCAAAAAATGGTTTGTTTGGCACTTCGTAAACTCGCCGCATGGCTAGCAACTATAAGCCCGAATAAAGTAAGGTCAGAAATCCGTGACCGTGTTATTCAATATCAAAACGAGTGCGACGATGTGCTTTACGAATACTGGACAACAGGTGAAGTAAAAGGTAAGCAACCAGCAACACACCCCGAACACAGCAAAGTCCTTCTCCGATTT…	MSQVIPVVFHGAELFVIEHNGEPYTPMKPIVEGMGLTWQSQLLKLHQRFSKGITEIVIPSSGGNQKMVCLALRKLAAWLATISPNKVRSEIRDRVIQYQNECDDVLYEYWTTGEVKGKQPATHPEHSKVLLRFYGEKLISSQRLPDNYFIGPIETFIEVLKRKGLLVINPDDLKKIAY
ORF009	3918	3727	-	Unknown	hypothetical protein [Yersinia enterocolitica]	WP_219644250	3.7281e-36	97	ATGACAAACTTACCCCACGACTATTACGTCAACCTTGTAAAAATCCTTCTCAAAAAATCCTCATATGCTGATCGTTTCCGTCTGGCCGAAGTTATAGAGCGCGAGGCAATGCGTATTGCCAGCCATGATAAGGCCGTATCCAACGCCAAAACCTCTCTTGTCACCAAAGTAGTGATGGGAGGTGCAAAATGA	MTNLPHDYYVNLVKILLKKSSYADRFRLAEVIEREAMRIASHDKAVSNAKTSLVTKVVMGGAK
ORF010	3920	4222	+	Unknown	hypothetical protein [Salmonella enterica]	EAW9117336	5.20074e-10	51	ATGACGCCCTCTAGTGGTTTGCATTTTTCACCACCGTCAGGTTCCAATCATCGGGTGGTGAGACGTACAGGGTTGGAACTACCGGACAAACCAACCGGCGAGCCTTGCGGCTCCCCTGTACGCCCCACCATTGTTCAGATGTGCGGGTACATTACGACAATAAAAAACACGCTCGCGGCGTGTACTAGTCGCGGTTTGCCTGCGGGGTTCCAATCCCGACAACCGATTTTGCGGCTGCATGGGAAATATAAACCCCGACACTTATCGTCGTCAACACCCAAAGCCCGTGCTAAAATCCAATAG	MTPSSGLHFSPPSGSNHRVVRRTGLELPDKPTGEPCGSPVRPTIVQMCGYITTIKNTLAACTSRGLPAGFQSRQPILRLHGKYKPRHLSSSTPKARAKIQ
ORF011	4252	4509	+	Type II toxin-antitoxin system ParD family antitoxin	type II toxin-antitoxin system ParD family antitoxin [Yersinia similis]	WP_025384171	3.23738e-54	99	ATGCGTACCACTCAACAATTCAGTATCACATTGCCTAATGAAATGGCTGAAATGGTTCGTTCACGAGTAGCTTCCGGCGATTATGCATCGGAAAGCGAAGTTATTCGCGAAGGTCTGCGTGCCCTCCATGAACGTGACAAGGCTGTTGAAGCATGGCTCAGTAATACGGCCGCTCCAGCTTTAGATGCTATCCGTAAAAATCCCACCGAGGGACGTTCGTTGGAGCAGGTTCGCGCCGCTGTTCGCAACGGGAAGTAA	MRTTQQFSITLPNEMAEMVRSRVASGDYASESEVIREGLRALHERDKAVEAWLSNTAAPALDAIRKNPTEGRSLEQVRAAVRNGK
ORF012	4515	4802	+	Type II toxin-antitoxin system RelE/ParE family toxin	type II toxin-antitoxin system RelE/ParE family toxin [Yersinia enterocolitica]	WP_221865876	7.74898e-62	98	ATGGACTACAGAGTCACTTTTACGCCTGAAGCAGAGCAACAAATAGTAGACCTCCATCGCTATATCACAGAACAATCCAGTCAGATTGTCGCTGATGGTTTTATTGACGCTCTTCTGGAATATTTAGAGGGTTTTTCAACATTCCCAGAGCGTGGTAATAAACGTGATGATATCCGTCCGGGATTACGAGTCACGCATTTTAGACATCGGACGGTTATCGCTTTTGCTGTAGATGGTGACTGTGTTCTGATCGCTGGTGTTTATTATGGCGGACAAAATTATGGCTAG	MDYRVTFTPEAEQQIVDLHRYITEQSSQIVADGFIDALLEYLEGFSTFPERGNKRDDIRPGLRVTHFRHRTVIAFAVDGDCVLIAGVYYGGQNYG
ORF013	4939	5340	+	Unknown	hypothetical protein [Yersinia enterocolitica]	WP_289823760	5.20164e-95	100	ATGAAAAAAATATTGTTAATCTTAACTACAGCAATGGCCCTCTCTGGATGTTCCTCTCAATTCGATTCATCCCCACTCGGTGATCCATCATTAAAAGCTGAGGTAGAAGCCCCACTCATTTGTAATGGTGAAAAAGAATGCAACTTATTCTGGCAAAGAGCACAGTTTTGGGTAGCCAATAATTCGGCATGGAAAATAGAAACAGCAACCGACACATTGATCTCTACCCATAATTCGCAGCCTGATAGGGCAGATCTTGCATATCAAGTTACTCGATTACCAAATCCAGATGGAACTGCCAGGATTTACATCAAACCATTTTGTGCCAACATGTTTGGTTGTCGACCAAAGCCATATGAAGCAATTGTTGCATTCAAGCGTTTTGTTAAGAGTGGTGCA…	MKKILLILTTAMALSGCSSQFDSSPLGDPSLKAEVEAPLICNGEKECNLFWQRAQFWVANNSAWKIETATDTLISTHNSQPDRADLAYQVTRLPNPDGTARIYIKPFCANMFGCRPKPYEAIVAFKRFVKSGA
ORF014	5682	5467	-	Unknown	hypothetical protein [Yersinia enterocolitica]	WP_219649050	2.23953e-39	94	ATGAAAAAAGTTAGAGTATCTATTAGTAAGCTTAACGGTTCTGTTGATTTTGAAGTATTTCAGAATGGAAAGCTGCTGTTTAAAGATACCATCTCAGGTAAATGCACTAATGAATACGTTAAGATATATGACGTTGAGTGTTCATCTGAACCATTAACAATTAACCACTCAGGTAATATTGAAACTAAAAATATAAAGGCTTGTGTTGTTAGTTAA	MKKVRVSISKLNGSVDFEVFQNGKLLFKDTISGKCTNEYVKIYDVECSSEPLTINHSGNIETKNIKACVVS
ORF015	6076	5768	-	Unknown	hypothetical protein [Yersinia enterocolitica]	WP_338629924	1.50566e-61	95	ATGAAAAATCCAACAATGAAAATAGAAATCACTTTGACTTGTTTTGGTAATAAATCAGAAATGACCGCCAAAACAACAAGTGAAAATATGGATAATGCATCCCTTCGTACAAAAGCATTCTTTGCACTCTTTAAACAAGCAATAGCCAATAAAAAATTCTTGGAACAGCAACTTAAAAATGCTGAGAAAGCCTCTGCTGCCGCTGCGATACTGGAAGTATTAGCTGATGAAGAGGAATGTAACCGCACTGAATGTCTGAATAAAAAACAAAATAACCCAATTAGCGCTGTCGAAGTTGTCATTCACTGA	MKNPTMKIEITLTCFGNKSEMTAKTTSENMDNASLRTKAFFALFKQAIANKKFLEQQLKNAEKASAAAAILEVLADEEECNRTECLNKKQNNPISAVEVVIH
ORF016	6329	6117	-	Unknown	hypothetical protein [Yersinia enterocolitica]	WP_219652026	1.33356e-40	93	ATGAATCCACGTTTTAACGCATTTCTGAGGATTAATACCAACAATGTTTGGCGCACCCATTCCGAGCGCAATGCTGCTTATATGTCTTTCATAGCTGATATGAAGTGCAAATATGTAAAACACAATAACCTCGATGAAAACCAAATCGGAGGTGCTTATATATCTGACCATGATAACTTTACTCGGTTTATTTTAAGTGAAGTAAATAAATGA	MNPRFNAFLRINTNNVWRTHSERNAAYMSFIADMKCKYVKHNNLDENQIGGAYISDHDNFTRFILSEVNK
ORF017	6719	7213	+	Phage superinfection exclusion protein B	super-infection exclusion protein B [Yersinia enterocolitica]	WP_151432275	2.72725e-115	100	ATGTTTAATTTATTTACACCTTTGTTAAAACTTTTTAGCAATGAACCGCTGGAAAGACTTATGTATATAATCATCATTTTTGGGCTTACTTTGTGGTTAATTCCCAAAGATTTTGCATTTTCATTCAATTCCGCAACTGGTATTCCATGGTTGTTCCAGATAGTGGTTTTTGCATTTTCCTTTGTTACTGCTATTTCATTTTCTAGGCTGCGGTCACGCATTCAGAATTATTATTCCCTCCTGCCAGAACAAAGAGTTCTGCTTCGTTTATCGCGTGAAGAGATAGCGGTTTTCAGTGATTTTCTTGAAACTGGAAATCTTTGCGTAAACTCATGTGTTGATGATCCAATTACAAAACGCCTGGAGCGTAAGGGCATATTGTCCCATGAAGCTGATGTT…	MFNLFTPLLKLFSNEPLERLMYIIIIFGLTLWLIPKDFAFSFNSATGIPWLFQIVVFAFSFVTAISFSRLRSRIQNYYSLLPEQRVLLRLSREEIAVFSDFLETGNLCVNSCVDDPITKRLERKGILSHEADVDDRSYYIITKTYSHFMSRLWSNRTKRFNRRL
ORF018	7913	7506	-	Phage CI-like repressor	helix-turn-helix domain-containing protein [Yersinia enterocolitica]	WP_050123476	2.11327e-94	100	ATGGACAAAATAAATCACCCAATCTTTGCTGAGCGTGTTCAGCAAGTAATGAACGAAAAGGGCTGGTCGTTAGCTGACTTGGCTAAAAAGGTCATGCTTTCGCATACAGCAGTACGCAAATGGGCTACAGGCAACAGCACAGCTAGTGGAGAACGTCTAAAAAGGCTGGCTGCGGTCACAGGAAAACCGGCGCATTGGTTTTTTATGCCCCTTGAGGATGCTCAAAACGAATCTCTGTCCCCATCCAGAGTTCTCGATGAAAAAGAGGAAGCATTACTTTCGCTTTTTAACCAACTTCCCGAAACAGAGAAGTTGAGACTGATCATGCATACGAAGAGCGTGCTTCATGAGATGGATCTCCTGAAAAATGACGTTTATGACATAATCAGCGATATCCAT…	MDKINHPIFAERVQQVMNEKGWSLADLAKKVMLSHTAVRKWATGNSTASGERLKRLAAVTGKPAHWFFMPLEDAQNESLSPSRVLDEKEEALLSLFNQLPETEKLRLIMHTKSVLHEMDLLKNDVYDIISDIHKP
ORF019	8028	8288	+	Transcriptional regulator	transcriptional regulator [Yersinia enterocolitica]	WP_050123478	3.85516e-56	100	ATGAATAGATCATTAAAAAACAAAATAACTAACCTGATATCTCTAACTGATATCGGGAAGCATTTTGGTATTAGCTCCCAAGCTGTGGGTAAATGGCTACTTAAAGGGGGGATTCCATCGGAAAGAGTTTTATCTCTCTGCGAACTGCTGGATTGGGCTGTTACCCCGCATGAATTGCGACCAGATATTTATCCTAACCCAACAGATGGCTTACCGACGAATAAACAAACTTTGATGGGGAGGGGAAATGCGGCCGTCTGA	MNRSLKNKITNLISLTDIGKHFGISSQAVGKWLLKGGIPSERVLSLCELLDWAVTPHELRPDIYPNPTDGLPTNKQTLMGRGNAAV
ORF020	8275	9225	+	DNA-binding protein	hypothetical protein [Yersinia enterocolitica]	WP_400175510	0	98	ATGCGGCCGTCTGATTTATTACTGGATTTTGGACGACCAGTAGCTTACTACCCTGGTCTTGTTAAATACATGGGGAGTCCTCATGCCGTTATTTTCTTCGGCCAAATTTTTTATTGGCAGGATAAAGCTCATTCTGAATTAGGTGTTCAGAAAACCCAGGAAGAGATTCAAGAGGAAACAGGGCTAACTATTGAACAGCAAAAAACAGCGCGTAAGCAGCTTGTATCAAGAGGTATCTTAATCGAAACAAACAAACGACTTGAACACAAAATGTACTACCGAGTTGATTGTGATCGGTTGAATGAGATTATTGATAACAAGTTGTCAGATTCCCGAAACGGGGTTTCCCTGATTCGGGAAACGGTGAAACCCTTGCCCGCGAAGTCCGAAAACCCTTCT…	MRPSDLLLDFGRPVAYYPGLVKYMGSPHAVIFFGQIFYWQDKAHSELGVQKTQEEIQEETGLTIEQQKTARKQLVSRGILIETNKRLEHKMYYRVDCDRLNEIIDNKLSDSRNGVSLIRETVKPLPAKSENPSPRARKTLVRGEVNPRFDLTEITTKNTTEITTENYICVTAQPLASGATTPIPKPQETPLREACRKTWEAYKNGYWERYGVDPVRNAKVSSQIKQFVERVGMEAAPHVAKFYLLVNNTFYVQKLHPVGCLLADAESLHTQWATGRTMTAARAKQIDSTQTNLNAADETIRMLRARRAANGGQHAE
ORF021	9203	9961	+	Unknown	hypothetical protein [Yersinia enterocolitica]	WP_050163589	8.35952e-169	93	ATGGGGGGCAGCATGCTGAGTGATTTCGAACAGGAAGAGTTATCAAGTCGTTTGCATGCCACAGCAGAAGCGCTTGGACATGAAATCAAGTCATCGTTGGTGATGCTGATGGTCGATGACCTCAGTGGTTATCCCTACGACGAAATTTGCAAGGCATTGGTTCGTGTTCGCAAAGAACATGTGGGAAAACTGACACTTAAGGCAATTATTGACCGGATTCAGAAACCGGAAACAAGGCCTGCTGCCAACGAAGCATGGGCGCTGTCACTTCCTGCACAAGATGAGTCAAACACGGTGGTGTGGACTGATGAAATGTCGCAAGCGTGGACTATCGCTTTGCCTGTGCTTGAATCCGGTGACAAGGTAGGGGCTCGTATGGCTTTCATCCAGACTTACGAG…	MGGSMLSDFEQEELSSRLHATAEALGHEIKSSLVMLMVDDLSGYPYDEICKALVRVRKEHVGKLTLKAIIDRIQKPETRPAANEAWALSLPAQDESNTVVWTDEMSQAWTIALPVLESGDKVGARMAFIQTYERLVTIAEAENKSPCWRVSQGWDTEKRVQAITTAKNAGLLPAPIANKYLPSPNVSNVQPSKNGQARVQSYVLALLADIQQSREQREREHQERLVREQAERQKRLKLFEQQRKILESRYSR
ORF022	10330	10043	-	Unknown	DUF3892 domain-containing protein [Yersinia enterocolitica]	WP_400175508	5.29829e-64	100	ATGACTGATGTAAGAATAAAATGCATAACCCTTTCTGGTACAGATAAAATACATGAACGTATAACTCATGTAGGCAGTGATCAATTCACTCCGGCAGGAGCCAAATGGACTGTTGCTGATGTAGTTCGCTCAATAGAGTCCAAAACTAATACTTTCTATGTTTATGACAATAACGCTAAAAGAGCGGAGATCGGCGTTGTTGACCCAGGAAATGGAAAAAATAAATATATTAGAACTTATGCCGATGGCAAATATAATAATAACCTGCTTTCCCTACCAACCTGCTGA	MTDVRIKCITLSGTDKIHERITHVGSDQFTPAGAKWTVADVVRSIESKTNTFYVYDNNAKRAEIGVVDPGNGKNKYIRTYADGKYNNNLLSLPTC
ORF023	10718	10924	+	Unknown	hypothetical protein [Yersinia enterocolitica]	WP_242365627	3.11323e-36	90	ATGGATATATTAGAGTTGCCAAAGGTTGGCTATGCCATTATTCGCTGCAAAGACGGTAATATTGTTGGTGGGTTTAATTGCAATAATGGTGAGCGAGTTTTAATCACAGTTCAAAAGAAATGCCTATTAATTAGAAAATTGTCTTTTAATGACCGAGTGGTTTCAACAGATACTCTCAGAGAGTTAGTTAAGGAAATGCTTGATTGA	MDILELPKVGYAIIRCKDGNIVGGFNCNNGERVLITVQKKCLLIRKLSFNDRVVSTDTLRELVKEMLD
ORF024	11010	11609	+	Unknown	DUF1367 family protein [Yersinia enterocolitica]	WP_411917526	1.13329e-134	93	ATGGCGCAGTTATTAAAGTTAGAAAAATCCGCACCAACAATCCTGACCCCGGCGACAGTCGAGGACAGCGATTTTTTGCAACGTATTAAAATCGGTGAGTGGATACAGGCTGAATTCAGGCGTGTCCGCAATTACCAATTCCACAAACGTTTTTTCAAACTGTTGCAGTTTGGCTATGACTACTGGACTCCAGTCGGTGGTGTGCTTACGCCTCAGGAACGCCAGCTTGTTGATGGTTTTGTAAATTACCTCATCAGAGTATCCGGCCAACAACACAGTGAATCGCTTACCGCTGCTGCTGATGAATATCTGCTTGAGGTCGGTCAACTCCGCACAAAAGACATTGCCTTGCTCAAGTCATTCGAACCATATCGAGGCTGGGCAACCGTTGAAGCAGGA…	MAQLLKLEKSAPTILTPATVEDSDFLQRIKIGEWIQAEFRRVRNYQFHKRFFKLLQFGYDYWTPVGGVLTPQERQLVDGFVNYLIRVSGQQHSESLTAAADEYLLEVGQLRTKDIALLKSFEPYRGWATVEAGYYDEVILPNGLRQRIPKSISFASMDEDTFQSLYKSVFNVLWNFILHRSFRSQQEAEGVALRLLEFA
ORF025	11609	12181	+	Phage NinG rap recombination	recombination protein NinG [Yersinia enterocolitica]	WP_219644246	1.46047e-135	97	ATGAAGCCCCGCAAACCCAAAAACTGCAAAATGTGTGGAGAGGAATTCATTCCGTTACGCCCGTTTCAACATGTTTGCGGAGGAAAGTGTGCCATTGCTTTTGTTCGTAAAAATGAGGCTGAGAAAAAGGCCAAAGAAAGAGCGGATAAGTTGAAAATCCGCCGCAGGAATGCCCGGCCCTTATCACATTGGATTGCGTTAACTCAGCGAGCAGTAAACGATTTACGACGGGAAACCTGTTTAGCCAGTGGTGATGGCTGTATTTCATGCGGGACTCACAACGCCAGTTCATGGCATGCGGGACATTTCAGAACAACAGCATCAGCCAGCCATTTACGTTTCACCCACGACAATATCTGGCTTCAATGTTCCACCTGTAACGTCTACAAATCAGGAAAT…	MKPRKPKNCKMCGEEFIPLRPFQHVCGGKCAIAFVRKNEAEKKAKERADKLKIRRRNARPLSHWIALTQRAVNDLRRETCLASGDGCISCGTHNASSWHAGHFRTTASASHLRFTHDNIWLQCSTCNVYKSGNIGRYRRNLVRKIGEERVLALENDNRTHRWTVEELEQIRKQARADLRVLKKGQMSKVA
ORF026	12181	12594	+	Phage antitermination protein Q	antiterminator Q family protein [Yersinia enterocolitica]	WP_221869368	1.65196e-90	95	ATGCGTGACATTCAAATGGTGTTGGAACGTTGGGGGGCATGGGTTGCCAATAATCATGAAGATGTGGATTGGTCGCCAATCGCAGCAGGTTTTAAAGGACTTATTCCTTCTAAGGTCAAATCACGGCCAGCATGTTGTGATGATGATGCGCTGGTTATTTGCGGCTGTATGGCTAGGTTGAACAAGAATAATTCAGACCTCCATGATTTGCTGATTGATTATTATGTGTTTGGCATGACCTTTATGTCACTGGCGCGTAAGCATGAAGTGTCGGACGGAACGATTGGTAAATGGCTCCAAAAAGCTGAAGGTGTCATACAGGGAATGTTATTAATGCTGGGTATTTCATTGGAGATGGACAGATATGTACAGCGTGAGTCTGTGGCGATGAAATTAACG…	MRDIQMVLERWGAWVANNHEDVDWSPIAAGFKGLIPSKVKSRPACCDDDALVICGCMARLNKNNSDLHDLLIDYYVFGMTFMSLARKHEVSDGTIGKWLQKAEGVIQGMLLMLGISLEMDRYVQRESVAMKLTGTGE
ORF027	12598	12714	+	Unknown					ATGTATGGGATCGGGTTGATGGTTGGACTTGCCTCTGTAGTGGTTGCAGTCGTTTCATGCCACTATTTTAAACAAAAACAGTTAGGTAGAAAACCGCGCCTTATATCCCCGATCTGA	MYGIGLMVGLASVVVAVVSCHYFKQKQLGRKPRLISPI
ORF028	12815	13099	+	Type II toxin-antitoxin system RelE family toxin	hypothetical protein ykris0001_46560 [Yersinia kristensenii ATCC 33638]	EEP88987	2.96607e-58	98	ATGCTCTTTAATTCAGGGGAAATAATGGTCAAAGTGGTTTGGTCGAAGATCGCAGCCAAACAGCTTATCCGAATTGATACGCGATACCAAAAAGTAATAAAGCAGAAGGTTGAATTGTTGGTTAACTTCCCGCTAGTTGATTTGGATATTAAGAAGCTGACAGGCAGAGATAAAAAGTACCGAATGAGAGTGGGTGATTATCGGATAATTTTCGATATCACAGATGGTGAGCCAAAGGTTTTGGAAGTGAAAGAGGTTAGGCGCCGCCAAACTAACACTTATTGA	MLFNSGEIMVKVVWSKIAAKQLIRIDTRYQKVIKQKVELLVNFPLVDLDIKKLTGRDKKYRMRVGDYRIIFDITDGEPKVLEVKEVRRRQTNTY
ORF029	13172	13546	+	Transcriptional regulator XRE family	helix-turn-helix domain-containing protein [Yersinia]	WP_050162972	4.46381e-85	100	ATGGCTGATATTCAATTCATTACTGATGCGAGCGGTAATAAGCAGGCGGTAATTCTTTCTATCGAAGAATATAACGCATTGCTTGAAGCAGCTGATCGGGATGAGGACTACGTATCAATCCCTTACATTCAGGGGCCAAGCGATGATGAGACAATTCCTCATGAAGTGATATCTATTATGGTAGATGAGGGAGTCACCCTACAGGCAGCATGGCGTATTTATCGTAGGTTGTCACAGGTTGAAGTTGCTCAACAGCTGGGTATGTCGCAGGCTGCTGTATCCCAGATGGAGAAGTCAGGAAAACCGCGCACAGCAACACTTGAAAAGCTGGCTGAACTTTATGGTTGCCGCACTACTCAGCTTTTGCTCGATTGA	MADIQFITDASGNKQAVILSIEEYNALLEAADRDEDYVSIPYIQGPSDDETIPHEVISIMVDEGVTLQAAWRIYRRLSQVEVAQQLGMSQAAVSQMEKSGKPRTATLEKLAELYGCRTTQLLLD
tRNA01	13914	13989	+	tRNA-Thr-CGT					GCCAATTTAGCTCAGGTGGTAGAGCAACTGATTCGTAATCAGTAGGCCGCCAGTTCGAGTCTGGCAGTTGGCACCA
tRNA02	13991	14065	+	tRNA-Gly-TCC					GCGGCCATCGTATAATGGCTATTACCCCAGCCTTCCAAGCTGAAGATGCGGGTTCGATTCCCGCTGGCCGCTCCA
ORF030	14510	14905	+	Phage holin	putative holin [Yersinia enterocolitica]	WP_050130087	4.35332e-89	100	ATGTACGAACCATTAACGCTGTCAGCGGGTGTGACTGCTGCTTCGGCAGGGGTGACTTTTGCTGCCATGTTTCCGGAGGCAACCCCAGCCGTGGTGGTTTGTTCACTGGCTGGTACGGCACTTTATGTACTTTCCAGTCGTCCACATCGTTTGTGGCGACAGGTGTTATTTGCACTGATTTCATTTATTGGCGGGGTTTACTGTGCTGATACCGCATCAGAGATTATTGCTGCCTTGATTAATGCCGGGCTGAATCAACTTAGTCCACCTGTCACCATTCGTGTCACGCCAGCCATTGGTGCTTTGGTGGCGTCCACTATCTGTGTCAGCGTCTTACTTCGGGTGATGTCTAAGTATCACATCAATTCTGACTCAAATGGGAAGGAGGAGGATTGA	MYEPLTLSAGVTAASAGVTFAAMFPEATPAVVVCSLAGTALYVLSSRPHRLWRQVLFALISFIGGVYCADTASEIIAALINAGLNQLSPPVTIRVTPAIGALVASTICVSVLLRVMSKYHINSDSNGKEED
ORF031	14905	15201	+	Phage holin	phage holin family protein, partial [Yersinia enterocolitica]	WP_242365632	2.0704e-55	90	ATGGAGTGGCAAAAATGGATACTGGCCGCTAATGCGCTGGTCTGCCTGCTTATCGTTGTTCGTCTGATGTTCTGTCAGAAGACAGGGCGTTATCGCTTTTTCTATTCTGTGTTGGCTTATCTGGTGATATTGGCCGCGGGGTGGATAGTTATCCGTATCTGTTACGGCCAATATTCCGCTGCTGACCCGGCAGAGTTGTTCTTGAATTTGTTATTTTGCCTGGCGATATGGGGCGCAGGTGGAAATATTGCAAAGGTGACATATTGGCGGGAGGACGCATCTCATGACAAAAAATGA	MEWQKWILAANALVCLLIVVRLMFCQKTGRYRFFYSVLAYLVILAAGWIVIRICYGQYSAADPAELFLNLLFCLAIWGAGGNIAKVTYWREDASHDKK
ORF032	15188	15730	+	Phage lysozyme (N-acetylmuramidase) family	glycoside hydrolase family 108 protein [Yersinia enterocolitica]	WP_219644363	2.56283e-124	94	ATGACAAAAAATGACATCTTCGAAGCCATTCTCGGCAAAGAAGGCGGATATGTAAACCACCCCGACGATAAAGGCGGCCCGACCCGCTGGGGTATTACTCAAAAGGTGGCTCGTGCGCACGGTTATACGGGCGATATGCGTAATCTGCCAAGAGAAACGGCACTGGCTATTCTTGAGGCCGATTACTGGACAGGGCCACGCTTTGACCGGATAGCAGAGCTATCACCAGACATTGCCACCGAGCTGTGTGATACCGGCGTGAATATGGGGCCATCAGTGCCAACCCGAATGCTTCAACGCTGGCTAAATGTATTTAATCAGCGCGGAAAACTTTACCCCGATATGGACGTTGATGGCCGTATTGGCCCACGAACTTTAAACGCGCTGAAAGCATTTTTG…	MTKNDIFEAILGKEGGYVNHPDDKGGPTRWGITQKVARAHGYTGDMRNLPRETALAILEADYWTGPRFDRIAELSPDIATELCDTGVNMGPSVPTRMLQRWLNVFNQRGKLYPDMDVDGRIGPRTLNALKAFLRHRGKEGEHVLLKGLNCTQGDHYLELAEKREANESFVYGWMKERVSI
ORF033	15890	16003	+	Phage outer membrane lytic protein Rz	hypothetical protein phiSTEC1575Stx2k_53 [Escherichia phage phiSTEC1575-Stx2k]	WCJ00171	1.85576e-14	92	ATGAAAGGTATAGAGGTAGAAACTCCCGCGAGTCTGGACTTAACCAGAGCGGCCGCATTTGCGATTCGCCAGCTGGCGATTGCTGTTCTTATCTGGGCTGTACGCTGGTGGTGA	MKGIEVETPASLDLTRAAAFAIRQLAIAVLIWAVRWW
ORF034	16005	16454	+	Phage endopeptidase Rz	lysis protein [Yersinia enterocolitica]	WP_050162467	1.45959e-97	96	ATGAGCCGTCTCACTTTAGGTTTTGTCGTGATGTCAGTGATGGGGTTAATAGCCTTGGGTTGGACTGCCGACCACTACCGCAGCAAATATCTACAGGCTGAAAGGCTTGCCAGTGAACGTCAGTCCACCATTGAAGAAATGGCAAAGCGCCAGCAAATAAATGTTGCTTTAGATGCCAAATATACGCAGGAACTCGCCGATGCAAAATCTCAGATTGAAGCTTTACGCGCTGATGTTGCCGCTGGTCGTCGGCGGTTGCGGCTCAACGCGCAATGTGTGCCCACCGCCAGTGCCCAAACCGACACCGCCAGCATGGATGATGCTGCCGCCCCCCGACTTACTGACGCCGCTCAGCGGGATTATCTCCGTCTCAGAGAGCGCATCGACATTGCCACAAAG…	MSRLTLGFVVMSVMGLIALGWTADHYRSKYLQAERLASERQSTIEEMAKRQQINVALDAKYTQELADAKSQIEALRADVAAGRRRLRLNAQCVPTASAQTDTASMDDAAAPRLTDAAQRDYLRLRERIDIATKQITGLQEYINKVCLGN
ORF035	16766	16584	-	Unknown	Uncharacterised protein [Escherichia coli]	SRY18578	5.92487e-07	52	ATGGGGAAACTATTCGCTCTGTCTATTCGACACTTTCTGGAATCTATTCAAAAAATTGTTCAACGGTCGCATACATGGATATGGATACCCATCTCGCATGAAAACAACCCGATTTTCTTCAATACCAGTTATGGTTACAAGCGCACCATGCTCATCTTGGTATCGCTTGCCGGGACGCGGTAA	MGKLFALSIRHFLESIQKIVQRSHTWIWIPISHENNPIFFNTSYGYKRTMLILVSLAGTR
ORF036	16939	16766	-	Unknown	hypothetical protein, partial [Yersinia enterocolitica]	WP_219644536	2.55171e-34	100	ATGGTGATTACCTTCATAAAAGAGACCTCTGCTCACCAGAACGACCATACCCGAGCGCACCATGCTGCGATGGCGTTCTCAGAGGTCACTTTTGTGAATGGTCTCGGATTTAAAACACGCGGTGAGTGCGTGGTGATTTACTGCCACAAAAAAGCCCCGCGATTGCGAGGCTAA	MVITFIKETSAHQNDHTRAHHAAMAFSEVTFVNGLGFKTRGECVVIYCHKKAPRLRG
ORF037	16938	17480	+	KilA-N domain-containing protein	KilA-N domain-containing protein [Yersinia enterocolitica]	WP_219644513	8.26824e-131	99	ATGCAATATCCAACAGTATCTGTAAATGGTGTCTCCGTTCGTATTGACGAAGAGGGGCGCTACAACCTCAACGACCTGCACGCTGCCGCTGTAGCGGAAGGTAACGCGACTGAATCGCAGCGTCCGGGGGAATTTCTCAAGACCAAGCAGGTAAGGTTATTTGTTCAGGCTTTAAGCGATGCGAAAAAAATCGCATCGGTCAAAACCATAAAGGGCGGTTCACAGCAAGGCTCATGGGGGCTTGAATTAGTGGCTATCCGTTATGCCGCATGGCTAAACCCTTTATTCGAAATCAAAGTGTATGAAACATTTCAGATGCTGGTTCGTAAAGGATTTGATGCCATGTCTCACCTGAACAAACTGGACCATATCATCAATACCGAAACCCAAGAGATTAGT…	MQYPTVSVNGVSVRIDEEGRYNLNDLHAAAVAEGNATESQRPGEFLKTKQVRLFVQALSDAKKIASVKTIKGGSQQGSWGLELVAIRYAAWLNPLFEIKVYETFQMLVRKGFDAMSHLNKLDHIINTETQEISQCARKMARWGVGGRKQILLTARKRMIDEIQMYLPGLGSHAGNYCDIQ
ORF038	17787	18323	+	Attachment invasion locus protein Ail	attachment invasion locus protein Ail [Yersinia enterocolitica]	WP_050323811	2.94771e-126	99	ATGAAAAAGACATTACTAGCTAGTTCTCTAATAGCCTGTTTATCAATTGCGTCTGTTAATGTGTACGCTGCGAGTGAAAGTAGTATTTCTATTGGTTATGCGCAAAGCCATGTAAAAGAAAATGGGTATACATTGGATAATGACCCTAAAGGTTTTAACCTGAAGTACCGTTATGAACTCGATGATAACTGGGGAGTAATAGGTTCGTTTGCTTATACTCATCAGGGATATGATTTCTTCTATGGCAGTAATAAGTTTGGTCATGGTGATGTTGATTACTATTCAGTAACAATGGGGCCATCTTTCCGCATCAACGAATATGTTAGCCTTTATGGATTACTGGGGGCCGCTCATGGAAAGGTTAAGTCATCTGTATTTGATGAATCAATCAGTGCAAGT…	MKKTLLASSLIACLSIASVNVYAASESSISIGYAQSHVKENGYTLDNDPKGFNLKYRYELDDNWGVIGSFAYTHQGYDFFYGSNKFGHGDVDYYSVTMGPSFRINEYVSLYGLLGAAHGKVKSSVFDESISASKTSMAYGAGVQFNPLPNFVIDASYEYSKLDSIKVGTWMLGAGYRF
ORF039	18469	18597	+	Unknown					ATGGCTTTTATTTTGGGAAAGATGGGCGACCGCCGACAGTTCGCACCTGTTGGCGGTCATCATACCCATGTCACAGGTCATGAGTACAACCAAGGCCCACCCGCTCTCGAGAGCGGTGGCATCATATAA	MAFILGKMGDRRQFAPVGGHHTHVTGHEYNQGPPALESGGII
ORF040	18611	19405	+	Chromosome (plasmid) partitioning protein ParB	ParB/Srx family N-terminal domain-containing protein [Yersinia enterocolitica]	WP_219651928	0	99	ATGACTAGTAGAAAAATAGAGATCACTTATCGGGATAAAAAGGCACTAAAAGCCTATGCGCAAAACGTCATCAAACACCCGGAAAAGCAAGTTGAGCAGATCGCTGACAGCATAAAAACGTTCGGTTGGACGAACCCTGTTCTCATTGACGAGAAAAACGAGATCATCGCCGGACACGGTCGTTTGTTGGCTGCTGATGTACTGGGTATTGAGCAGATCCCCTGTGTCATTCTGGAAGGATTATCCGAGGCAGAAAAACGTACTTATCGTATTGCTGATAATAAAATTCCGCTGAATGGTTCCTGGGATCAGGACATGCTGACGCTTGAGTTATCAGAACTGCAAGACTTGGACATCGATCTGTCAGTTACCGGATTTAGCGATACTGAGCTGGAGGAT…	MTSRKIEITYRDKKALKAYAQNVIKHPEKQVEQIADSIKTFGWTNPVLIDEKNEIIAGHGRLLAADVLGIEQIPCVILEGLSEAEKRTYRIADNKIPLNGSWDQDMLTLELSELQDLDIDLSVTGFSDTELEDLLSDGVAEIQGDDDRYTSKVETPIYEPSETQPLVSELYDEEKTQALKQNIKAAQLPDDIEKFLMSAAERHTVFNFSRIADYYAHAPAEVQTLFEQSALVIIDYHQAIEQGLVHMTKSIVDAVFECEEGDDA
ORF041	19398	20270	+	ParB-like nuclease	hypothetical protein [Yersinia enterocolitica]	WP_219651930	0	99	ATGCGTAATGATTTTTGCGTGTTTATTCTGACTCACGGACGCCCTGAAAAAGTCTATACATGGAATCTGCTTGCCCGTTCTGGCTATACAGGGAAAACCTACATCGTGATTGATGATGAGGATAAAACCCGTCAGCAGTATATCGAGCGCTTTGGTGACAAAGTGCTGGTGTTCTCAAAAGCAGAAATAGCGAGCCGATTTGATGAGGCGGATAACTTTGGTGACAGACGGTCAATTTTTTACGCCCGTAATGCCTGTTTTGAGCTGGCCGGGCAAGTTGGGTGCAAATACTTCATCCAGTTTGATGATGATTATGTTGCTTTCCAGCTTCGTGTTGATCGGGAGTTCAACCCCAGCTACAGGCTGATAAAGAATCTCGATGCAGTGCTTGAGGCTATG…	MRNDFCVFILTHGRPEKVYTWNLLARSGYTGKTYIVIDDEDKTRQQYIERFGDKVLVFSKAEIASRFDEADNFGDRRSIFYARNACFELAGQVGCKYFIQFDDDYVAFQLRVDREFNPSYRLIKNLDAVLEAMLAFYETIPAKSIAMAQGGDFLGDSRKSGKPAWIKRKAMNSFICSTDRSFRFIGRINEDVNTYTTLGRRGELFMTIGAVQLLQKRTQSNSGGMTELYLDSGTYVKSFYSVMFSPSCVKISLMGSTHKRIHHKVIWDNAAVKVISEIHKKCGGEACSPL
ORF042	20255	20503	+	Antitoxin Xre-like helix-turn-helix domain-containing protein	hypothetical protein [Yersinia]	WP_050130103	3.88901e-50	100	ATGTTCCCCACTCTAAAAGTTGAAGCGCTGGCGGCCCGTCGAATGACTGAACAACAAATTGCTGATGTGTTGGATATCGACCTGCAACAGATAGATCGTGAACAACTTCGATTATTTCGAGAGTCGATAAGAAAGGGGCGAGCCAAGGGGGAGGCAGAGTTACGCGATGCGTTGTACAAGCAAGCGAAAGCGGGTGATCGCTCGGCATACATTGAACTGATGAAGCGAGAAAGAAACACAAGGTACTGA	MFPTLKVEALAARRMTEQQIADVLDIDLQQIDREQLRLFRESIRKGRAKGEAELRDALYKQAKAGDRSAYIELMKRERNTRY
ORF043	20507	21373	+	Phage terminase, small subunit	hypothetical protein [Yersinia enterocolitica]	WP_411916637	0	93	ATGAGTAACTGGAACGAGGAGGAGGTCAAGGTTGATTATTGTGCTGGCATTCTCACGCTCCGGAAAATCGTAGAAAAGCACGGGATAGCAAAATCCACGCTAATTGATTTGGCTAACCGGCGTGGCTGGGTACGAAAAAAATCCCCGACCAAATCAGCGACCAAGAATCCGACCAAACCGACTCAAAAAGCCGACCAAAAAAAATCTGGTCGGACGGATGGTCGGGGGCAGGTAATTAGCGCAGGACTTGGGATAACTAAAAATTCAGGTAGAGGCTCATCCTCAGAAACGAAACGGAAAAACCGGAGCGGAAACCCCAATCCCAAAAATCAGTTCTCCATACGTAATACAGCCTCTCTTAAACACGGCGGGTATGCCCGCCGTATGCTTTTCTCCGAC…	MSNWNEEEVKVDYCAGILTLRKIVEKHGIAKSTLIDLANRRGWVRKKSPTKSATKNPTKPTQKADQKKSGRTDGRGQVISAGLGITKNSGRGSSSETKRKNRSGNPNPKNQFSIRNTASLKHGGYARRMLFSDSIVEDAQALCLEDELFLLRARNLYTAENIGRWRSQLDDYGGENRDLQDKISAAENAMMRNTARIESIEGTLASIRKIHADADYREVATEKLLRESDRERGELELEGLRLRNEKLRTENENLKKSTSDNDNELPQPVAININVVDAKVRNDDSADT
ORF044	21351	22655	+	Phage terminase	terminase large subunit domain-containing protein [Yersinia enterocolitica]	WP_050139296	0	98	ATGACGATAGCGCCGACACTTAATATCCCACAGGCGAAATTTCTTGCTATGCCCCATAAATTTAAAGCTTACATAGCGGGATTTGGTAGCGGCAAGACTTGGGTGGGGTGCGGCGGTATTTGCAAGGGAATGTGGGAGCATCCGAAAGTCAATCAGGGGTATTTTGCTCCGACTTATCCTCAGATCCGCGACATCTTTTATCCAACAATAGAGGAGGTTGCTTTTGACTGGGGGCTGAATGTCAAAATAAACGAGGGCAATAAGGAGGTACATTTTTATTACGGACGGCAATTCCGAGGGACAACAATTTGCCGTTCTATGGAAAAGCCTCAGACTATTGTTGGTTTTAAAATCGGAAATGCGATGGTGGATGAACTTGATATTCTACCTGTCGCAAAA…	MTIAPTLNIPQAKFLAMPHKFKAYIAGFGSGKTWVGCGGICKGMWEHPKVNQGYFAPTYPQIRDIFYPTIEEVAFDWGLNVKINEGNKEVHFYYGRQFRGTTICRSMEKPQTIVGFKIGNAMVDELDILPVAKARLAWRKIIARMRYKLKGVRNGIDVTTTPEGFKFVYQQFVKAVRDKPELATLYGLVQASTFDNEANLPDDYIPSLLESYPDELIKAYLRGQFTNLTSGTIYHQFDRRLNHCDEVEQPGEPLYIGMDFNVGKMAAIVHVLRLGLPCAVTEIINAYDTPDMIRIIKERFWLYDGNNYRKVREIYIYPDASGDSRKSSHASTTDIAQLKQAGFNVVVNDSNPPVKDRINAMNAMFCNGNGERRYKVNVMRCPVYTESLEQQVWADNGEP…
ORF045	22660	24072	+	Phage portal protein	DUF4055 domain-containing protein [Yersinia enterocolitica]	WP_050123375	0	100	ATGGCTGATATCTCTACCCCAAATTTAGATTACAACAATATGTTGGAAGCGTGGGAAATCAATGATGCTCTGATGGGTGGGACGCTGTATATGCGCACACAGCAGCAGTATATGCCGCGTTGGCCTAATGAGGCTGATGATAGTTACAGAAATCGGCTGGCAGTGGCAACACTGTTACCGGTTTACCGTGAGACCATCTCAAACAATATTGGCCGTGTGTTTGCCGAACCGACCCGGCTGAGCGAGGACACACCAGACCCGATTGTGGAGTATTGCAAAAACATTGATTTAGAGGGAAACCAGCTTGATGTCTGGGCGCAAGAATATTTCTCTCACGCTCTACAGTACGGACTGGCCCACGCGCTGGTGGATTATCCTAAAGCCCCGAAAGTTAAGACT…	MADISTPNLDYNNMLEAWEINDALMGGTLYMRTQQQYMPRWPNEADDSYRNRLAVATLLPVYRETISNNIGRVFAEPTRLSEDTPDPIVEYCKNIDLEGNQLDVWAQEYFSHALQYGLAHALVDYPKAPKVKTVAEKKALNLRPYVTLINPRQVIGWKSEISGGKRVLTELRIKEIVIKDNHDYSQEKIAQIRRYTIGKVELYRRAASRGGEKLGKWVKIDGWKTSRDDIPLVTLYTHQIGFMRGTPPLIDLAMLNIKHWQSQSEQDNILHVARVPLLSVFGLEDKEELTVGASVATRFDDRTKQGLEYTEHSGASIEAGRQSIEDLEAQMRMAGAKLLQVNNTATKGIDQVGEERLQEQSPLYTMANSLEDALDNILQIMAEWIGEPTGGAVDVRTEL…
ORF046	24077	25189	+	Phage head morphogenesis protein	phage head morphogenesis protein [Yersinia kristensenii]	WP_219648237	0	99	ATGCCAACGGTAAACGAAAAGCTACAGAATGAAAGCATTGCTCATAGCTTGTTCTTATCACGCTACGCCACTGGGGTAGCAAGGGAAATGGTTAAAGTACTCAATGAGACTGATTCTGAGTTGTACGCCCGTTTGCTGGTGGAGCTGGAAAAGGTCAACCCCAATGATGTGACCGTGAAAATGTTACGCGGAAAACTCAAAGGGGTGAGAGAGGTCAACAGACAGGCCATTTTAGGTACCTTTGAGACGCTTACGGACGATCTTCTCGCCTTTGCTGAGCATGAGACCGACTATCAGTACACGCTGTTTAACACCTTGCTGCCTGACCCAATCCTAAAGCACCTGTCTATTGAGCGGGTGAGCGCTGAGCAGGCTTATAGTGCGGCTATCAGTAAACCA…	MPTVNEKLQNESIAHSLFLSRYATGVAREMVKVLNETDSELYARLLVELEKVNPNDVTVKMLRGKLKGVREVNRQAILGTFETLTDDLLAFAEHETDYQYTLFNTLLPDPILKHLSIERVSAEQAYSAAISKPFQGNLLSGWASNIEEDRLTRIINTVKAGFLAGDDIETIARKVRGTKAANYKDGILESGRRNVTSVTKTAVNHLAAVARNKMAQNNSDIIECKQWDSTLDNKTSHWCIVRDGKRYTLDGQPIGHDIPYLGGPGRIHFCCRSTELLITKSWRELGIDMDELDEGTRASMDGQVPAKLTYMEWLQKQSFYRQTQVLGIMRARLLRDGGITVSEMFTDKGEFISLKQLKEIDSRAFEATGL
ORF047	25380	26132	+	Transposase	DUF6651 domain-containing protein [Yersinia]	WP_219654919	1.85083e-179	100	ATGAAATTAAAACTTGATGCAGATGGTCACGTAATTGTTGAGAACGGAATGCCTGTTTACATCTTTTCTGACGGTAAAGAGGCTCCTTTCGATGCAGCTCACGCGATGAGTAAAATTAGTGCGCTGAATGGTGAGAATAAATCTCATCGTGAAGCGAAAGAGGCTTTGGAACAAAAGCTGAGTGAATTTGCAGATATTGATGATCCGGTCAAAGCAAAAGAAGCGATAGATATCGTGGCTAAGCTTGACCAGAAAAAACTCATTGATGCTGGTGCTGTAGATCAGGTTAAAGCCGAAATCACTAAAGTTTACGAGAAAAAATTAACAGAAGCGACGCAACGGGCAGACAGATTAGAGCGTCAGTATTACGAGGAAAAAATCGGTGGGGCGTTTGGCTCC…	MKLKLDADGHVIVENGMPVYIFSDGKEAPFDAAHAMSKISALNGENKSHREAKEALEQKLSEFADIDDPVKAKEAIDIVAKLDQKKLIDAGAVDQVKAEITKVYEKKLTEATQRADRLERQYYEEKIGGAFGSSEFIKEKLAIPADFVRARFGQNFKMEEGKIVAYDNQGNRIFSRSKAGEPAGFDEALELLVEAYPQKDHILKAVNSSGSDSHRTQADVGQKTMRRIDFDALDGIARSQAVANGFTVVD
ORF048	26187	27332	+	Phage major capsid protein family protein	P22 phage major capsid protein family protein [Yersinia enterocolitica]	WP_242365527	0	99	ATGGCTAAAGGCAACACGCTAACCGGCCTGATCCCATCACTTTATGCTGCAATGGATGTTGTTTCACGTGAGCTGGTGGGATTTATTCCCGCTGTTGGTCGTGACGCGAAAGCAGACCAGGCTGCGAAAGGTCAGACCGTGCGCTCACCCGTAACGCCAGAAGCAAAAGCACAGGACATTGAGCCAGATGTCGTTGCGCCATCCGTTGAAGGCCAGAACATTGGCTACAAAGATGTGACCATTACCAAGTCTCGCATGGTTCCCTTAGTTTGGAATGGTGAAGAACAGCTCGCACTGAACGCTGCCGGTCAGACTTACAACGTTATTTTGGCTGACCAGTTCACGCAGGCTCTGCGTACCTTGACCAACGAGATTGAAACAGACTTGGCTGGCCTGTTC…	MAKGNTLTGLIPSLYAAMDVVSRELVGFIPAVGRDAKADQAAKGQTVRSPVTPEAKAQDIEPDVVAPSVEGQNIGYKDVTITKSRMVPLVWNGEEQLALNAAGQTYNVILADQFTQALRTLTNEIETDLAGLFYGASRAVGTAGKTPFGVAGDLSDFALARQVLEDNGAPQSDLQMVLGSGAIANLRGKQSVLFKMNEAGTDALLREGTLGRVEGFSIHNSAGVRRQKLGEATGYLVNGAKKEGDRIIAIDTGSGEIKAGHVVTFAGDEHQYVVVAATASSITLGGTGLMQDVADDTAMTVVGTFTPNMAFDRRALLLATRVPAMPKGGDAAEDVMEITDPLSGLTFSVALYKQYKQVSYEIGIAWGVASVKEEHAALLLG
ORF049	27400	27588	+	Unknown	hypothetical protein [Yersinia]	WP_219647076	1.64491e-34	98	ATGAGCAAATCACAAAAAGCGATAACTGAAGCTGAAAATGAAACAGCAAAAGAAGACAAGAAAGACAGCCAAAAATCCTCCCAAGATACGGCCCCCGAACTGATAAAAATGAAGAAGGACGATTTATTAGCCGATGTGCACCCTGACATGGTTCAGGCGTGGAAAGAAGAAGGTTGGCATTTAGCGTAA	MSKSQKAITEAENETAKEDKKDSQKSSQDTAPELIKMKKDDLLADVHPDMVQAWKEEGWHLA
ORF050	27600	28082	+	DnaT-like ssDNA-binding protein	DnaT-like ssDNA-binding protein [Yersinia enterocolitica]	WP_050139292	2.61338e-111	98	ATGTTAGTAACCGATTTAACATCAGATGCCTTTAACAGCTACGCCAGTGTCATTGACCTGCGAGAATATGCGGGATCACGTGGATATCAAATACCTTACCATAATGAAGAATGTGAAAAACTTCTCATTATTGCAATGGATTATCTGGAGGGATTGAGCTGGAAGGGGACTCGCACTGTGTTAACCCAGCCATTGGCATGGCCCCGCGCTGGTGTGATTTTTGAGGGCCATTTCCTGCCAGCCAACGAAATCCCGCACAAGGTTATTCTCGCTCAGTGTCGTTTAGCTATTGAGGCTCAGCAAATTGATTTGGCACCCTCCTTTGAGGGGGGAGCACAAGTGATACAGGAAACCGTCACTGGTGCAGTGAGTGTTTCTTATGCTGAGGGGACAGCAACT…	MLVTDLTSDAFNSYASVIDLREYAGSRGYQIPYHNEECEKLLIIAMDYLEGLSWKGTRTVLTQPLAWPRAGVIFEGHFLPANEIPHKVILAQCRLAIEAQQIDLAPSFEGGAQVIQETVTGAVSVSYAEGTATSRPKFTWLDGMLRGLSLSTNSIKLVRG
ORF051	28086	28439	+	Unknown	hypothetical protein [Yersinia enterocolitica]	WP_050139291	2.64317e-74	95	GTGGCGCTCAACTATAAGCGTATGAGACAGACCGCAACCCGATCAATTAAAGCCAATGGTCAGGTTTTTGAAATGATACGCGGTCAAGACAAGGTTGAGTTTGTGGGGGGCGTTGAGGTACAGCGTAAGGCTGAGAAATTCGACATCACCGGGATTGTGACGCAGTACAAACCTCATGAGGTGAACGGCACCAGTATTTTAGGGGGCGACATTAAGCTGGTGGCTACCGCTGATGTGGAAATTTGGGTGGACGATATTGTCATCATTGATGAAAAGCAATATCGAGTGATCGAGCCTAATCCCATTAAGCCTGCGAATGAAGTGATTAGCTACCAGCTGCAACTGAGGCGCTAA	MALNYKRMRQTATRSIKANGQVFEMIRGQDKVEFVGGVEVQRKAEKFDITGIVTQYKPHEVNGTSILGGDIKLVATADVEIWVDDIVIIDEKQYRVIEPNPIKPANEVISYQLQLRR
ORF052	28442	29032	+	Unknown	hypothetical protein [Yersinia enterocolitica]	WP_219643071	3.35683e-135	94	ATGTCAGAGAATGCCGCATTTATGGAGGCGATTAACGTATTTTGCGATAAGGCCAACCATAACATTAATGAAGTGGTGAAAATTGGCGGGATGAAGATCCTGACTCGTCTTGTGCGAATGTCACCTGTGGGAAACCCAGAGCTATGGCAGGTTAACCAGAACGCGGTCAACTATAACCGGCTGGTGTCTGAGGCTAACGAGGCCAAAAAGCTTGATCCTAAAAATCTGACCAGAACAGGCCGCCTGAAAAAGAACGCCAAAGTTCAGGCCAAAACATGGAGTATTTACTCCCCGCAAGGCTATACAGGGGGCCGTTTCAAGGGGAACTGGCAAGTCACCTTTGATGAAATGCCCACCGGGGAAACCGGACGGATTGATAAGAGCGGCAACATGACTCTA…	MSENAAFMEAINVFCDKANHNINEVVKIGGMKILTRLVRMSPVGNPELWQVNQNAVNYNRLVSEANEAKKLDPKNLTRTGRLKKNAKVQAKTWSIYSPQGYTGGRFKGNWQVTFDEMPTGETGRIDKSGNMTLAMGNVALEHFKVGVNAVYFSNIVPYARELEFGHSSQAPNGMVRIVARDAAKLFNEAAQEVGKK
ORF053	29029	29448	+	Phage tail terminator-like protein	DUF4128 domain-containing protein [Yersinia enterocolitica]	WP_219658314	1.66477e-95	99	ATGAGTTTGCCGCGCATCGCCGAGCTGTTAGAACGCCATCTTTATCAATGGACAGAGAGAAAGGATCTGCCTGTTGCTGCTGAAAACATCACCTTCGATGCACCGGATCGGCCTTATGTGCAATCACACGTTTTACCTGCCACCAATGATGTCATTGACCTTTCCGGGGATTTGGTGGTTTACCGTGGTGTTTATCAGGTCAATGTCTGTGTGCCAACCGGTAGGGGGAAATCAAGCGCTTATGTTCTGGCTGAAGAGTTAGTTGATCACTTTGCGGTTAACACGGTACTCACTGACGGGGAATTTAGTTGTTACATCGATGAAATACCGTCTGCGAGTGCAGGGATTGTAAATAATCGCATTTACATGGTTCCGGTGAGTATGGGCTATCGCTCTGAC…	MSLPRIAELLERHLYQWTERKDLPVAAENITFDAPDRPYVQSHVLPATNDVIDLSGDLVVYRGVYQVNVCVPTGRGKSSAYVLAEELVDHFAVNTVLTDGEFSCYIDEIPSASAGIVNNRIYMVPVSMGYRSDTVRGQS
ORF054	29466	30128	+	Phage tail protein	phage tail protein [Yersinia]	WP_050123390	5.69613e-160	100	ATGTCTTATGCGCTGCCAAACGGCGCTCATGTTTATATTGCTTCTGAGTATGAGGAAGCCATTAATTTTACTGCTATCACCAACGCAGATAATGCGGTAATTACCGTTGAAAATGCGGGTAATTTGGCTGTGGGTGACATTGTTCACATCACTTCAGCCTGGACAGGTATTGACGGGGTAATCGCCCGGATCAAGGCTGTAGCGGATACCGCTTTGACTCTGGAAAACATCAACACCCTCAACACCGGTAAATATGCTGCTGGGGCGGGGGCAGGTTCTATCAAGAAAGTGAAAAGCTGGCTGGAAATTCCACAAATCACGGATATCTCAACCAGTGGTGGTGAACAGCAGACCGTGCAGATCCAGTTCTTGTCTGATGATGCACAGCGCAATCTGAAT…	MSYALPNGAHVYIASEYEEAINFTAITNADNAVITVENAGNLAVGDIVHITSAWTGIDGVIARIKAVADTALTLENINTLNTGKYAAGAGAGSIKKVKSWLEIPQITDISTSGGEQQTVQIQFLSDDAQRNLNTFKSARSQSYTIAHDSTLPVYEVLTRLDESGEVVACYMHVPKAAENRYWSVSVSFNPIPATAVNTVETVDILFNMQSPAMTFYKVAA
ORF055	30151	30507	+	Phage tail assembly chaperone	phage tail assembly chaperone [Yersinia enterocolitica]	WP_411916648	4.25086e-80	99	ATGGCGACTGTATTCAAGTTGCAACCCAACCCAACATTTAAAGTGGATGTGTCTATTCCTCGCGCGGGTGAGCAAGAGGACGGCATATTAACTTTTACCTTTAAACACATGAAATCATCCAGATTCGACGAACTGCGCGATAAGTTGCGTGAGGCATTGGAGAATGTGGTTGCCGGTGGTGAGCCAAGCACCGGCCCAATGGTGGATAATGTGATGGACATCGCCGAGGGTTGGGCGCTTGAGGAGGAGTTTAATCGCGAGAATGTTGCCGAGTTGCTGGAAAACTACCCACGCGCATTTGGTGCCATTACTGATGCTTATGCGCGTGAGTTGTTGGCGTTCCGCACAAAAAACTAG	MATVFKLQPNPTFKVDVSIPRAGEQEDGILTFTFKHMKSSRFDELRDKLREALENVVAGGEPSTGPMVDNVMDIAEGWALEEEFNRENVAELLENYPRAFGAITDAYARELLAFRTKN
ORF056	30552	30821	+	Unknown	DUF1799 domain-containing protein [Yersinia enterocolitica]	WP_373368631	2.94452e-59	100	ATGTTGGCGGCGTTTGGCTTAACCCTTGATGATTATGACGACGAGATAGTGGAAGTGGGGCCAGATGTCTGGCCCTCTTTCAATGTGTTTCATGCCATGACCACACAATGGAGAACAGGGGTTAATGGTGTCACCGGCCTCGATTACAACTGTCTGTCACAGGTTATGGATTGGTTGGGTGTAGAAGATGAGGCAACCGTTTTTTCTGATATTCGTGTAATGGAACAAGCCGCCTTAGCAACCATGTACAAAGGAGGTGATAAGCAATGA	MLAAFGLTLDDYDDEIVEVGPDVWPSFNVFHAMTTQWRTGVNGVTGLDYNCLSQVMDWLGVEDEATVFSDIRVMEQAALATMYKGGDKQ
ORF057	30818	33925	+	Phage tail, tail length tape-measure protein H	phage tail tape measure protein [Yersinia enterocolitica]	ENG6259366	0	98	ATGACAGATACCGCCAGCATATCCCTCAAGGTCAATACTTCCAGTCTTGAACAAGCCACCCATAAATTAGGGAGTTTCAAAAAGAGCGCGGCTGAAGCCGCTGCGGGTGCTGATAAATTTAGTCATTCTGGTAAAAAGCTAAATACGGCATCAAGTGATATTGCTGACCAACTCGAAAAGACCCACGCAAACCTTAAGAAGCTGACTGATGAGGTACACAACAGTGCCAGAGCAACACAAGACAGCACTGGGGGATTGTCGCGTCAGCGTGAAGAATTCCGCAAGCTGGTTGAGCAGATTAGCCCTGCTACCGCTGCCTTAAACCGCCTTGAAGACATGCAAGCTAAATTGAACGCCATTAACAAAAGTGGTGCTATCGATTTTGGCGATTACCAGAAC…	MTDTASISLKVNTSSLEQATHKLGSFKKSAAEAAAGADKFSHSGKKLNTASSDIADQLEKTHANLKKLTDEVHNSARATQDSTGGLSRQREEFRKLVEQISPATAALNRLEDMQAKLNAINKSGAIDFGDYQNYNYILEQTREKLWKVIEAETAEGQAKKQAAAAAREAAAAEEKAWTNKQKFIEQLREQAILQGKTNAEILEYKAAQLGVSAQASPFINKLKQQEVAFAKGAISAGQYRQAMRMLPAQITDITTSLVSGMPIWMVAIQQGGQIKDSFGGIGNAAKAMLTVLTPARLLIGGLAGVLATVAIAAYQGASEAEEFNKQLILTGNYAGVTTGQLIQMSESLSKIGYTQAAASKALAQAVGAGFKADQLETVTRAALAMEKTTGRSIDETIKQ…
ORF058	33947	34339	+	Phage tail tip, assembly protein M	phage tail protein [Yersinia enterocolitica]	WP_411927529	5.98368e-75	97	TTGTGGAATCAAAAGGCTCACGTTTGTGGGCCTTTTTACGTTTGGGGATTTATGTCACTAGAAACATTTAATTGGCGTACACAGGGAACGCCTGAGGGTTCTTTTGGTCTGGCGGTGCGTAAAGCTCAGTTTGGCGATGGCTACACCCAGATAGTCGCTGACGGACTGAATCCAGAGACACAGAGCTGGCCTCTCACTTTTGTAGGAAATGAACGTGAGATGTTGCCCTTGCTGGCCTTTGTGAGACGCCACAGAACCCAATCCTGTCTTTGGGCACCCCCCTATGGTGAGCTTGGGTTGTGGCGTGTAGATGCTGATTCTATCAAGGTTGCGCCGGTGGGGGGAAAGGTCATGTCTGTATCATTCACATTTACCCAGGCGTTTAGCGTCTAA	MWNQKAHVCGPFYVWGFMSLETFNWRTQGTPEGSFGLAVRKAQFGDGYTQIVADGLNPETQSWPLTFVGNEREMLPLLAFVRRHRTQSCLWAPPYGELGLWRVDADSIKVAPVGGKVMSVSFTFTQAFSV
ORF059	34348	35100	+	Phage tail tip, assembly protein L	phage minor tail protein L [Yersinia]	WP_050123397	0	100	ATGAGTCTTAACAGTGATTTGCAGAAGTTGGAGGTTGGCTCGAAAATTCGGTTGTTTGAGGTGGATGGTTCCAGCTTTGACGGGCCAGTTTTGCGTTTTCATTCCTACAATCTGGCGCATACACCGGAAGAAATAGCGGCTGCCAATGGCGATGAGTCTAAATTGCTTCCTAAATCCATTTACTGGCAAGGGCATGAGTATGGTGCGTGGCCGTGTGAGATTGAGGGGATAGAAACTACCAGTGATGGACGCAGTGCCGAGCCGACTTTGACGGTAGCCAATATTGATTACTCAGTCACCGCCTTGTGCAAAGCCTATAACGATATGGCGAGGGCCAAGGTCACGATCCACGACACGCTAGCCCATTATCTGGATGCGCGAAATTTTCCGGAGGGAAAC…	MSLNSDLQKLEVGSKIRLFEVDGSSFDGPVLRFHSYNLAHTPEEIAAANGDESKLLPKSIYWQGHEYGAWPCEIEGIETTSDGRSAEPTLTVANIDYSVTALCKAYNDMARAKVTIHDTLAHYLDARNFPEGNPSADPLQEKISIYYIDNRANEDDEYVSFGLRSPLDLQGMRIPCRQIHSLCTWAMNGWYRTGKGCAYSGAAMFDENDNPTDDPSKDKCAGLMVSCKNRFGANNPLDFGGFPASSLIRS
ORF060	35103	35819	+	Phage tail tip, assembly protein K	C40 family peptidase [Yersinia enterocolitica]	WP_221865928	4.08718e-173	97	ATGTTACGGGATAAAACCATCAAAGCCATTATGGAACATGCTGCCGCTGAGTATCCTCGCGAATGTTGCGGGGTTATTGCTCAGAAATCGCGTGTTGAGCGTTACTTCCCTTGCAAGAATCTTGCTGACGTCCCGGCAGGGCAATTTATTCTCGATCCTGAAGGGTTAATGGCTGCCGAGGATTGGGGAAAACCCACTTACGTCGTTCACAGCCATCCTGATTGTACGACTCGCCCATCTGAACTGGATGAAGCGCAATGTGATCACATGGGGTTGCCTTGGGTGATTGTGAGTCATCCTGAAGGGGATTTACGTGTCATCCAGCCTCGTGGTGATTTGCCACTGATTGGCCGTCCATTCGTGCTGGGCTTTACCGATTGCTGGGGGTTGATTATGTCT…	MLRDKTIKAIMEHAAAEYPRECCGVIAQKSRVERYFPCKNLADVPAGQFILDPEGLMAAEDWGKPTYVVHSHPDCTTRPSELDEAQCDHMGLPWVIVSHPEGDLRVIQPRGDLPLIGRPFVLGFTDCWGLIMSYFKQTHGIELHDHRVQRKWWEEGEDRYMDNWYECGFREFSGPIQDGDMVMMQIGNSDVVNHAGIVVEGGTMLLHHMYGHLSKRDPYRGGYYHERTIKIVRHKELF
ORF061	35819	36424	+	Phage tail tip, assembly protein I	tail assembly protein [Yersinia enterocolitica]	WP_219643050	1.68687e-139	98	ATGAATTCTGAACTGCGAAAAATCACGCTGTACGGCGTTCTGCGAGCACGCTTTGGCAAGGAATACAATCTGGCGGTTGAGACTCCGCGCGAGGCTGTACGTGCCTTGTGTGTCTTGATTGATGGGTTCGAGCAGTTTCTTTTTACCAGCAAACAACGCGGTATCACATACGCAGTATTTGTGGGTAAAAAAAACATTGGCGAGGATGAGCTGGAAAGTGCCAGGGGCAAAACTGACATTCGTATTGCGCCTGTATTGATGGGTTCCAAGAAAGGCGGTTTGTTCCAAACCGTTTTCGGCGCGGCGTTGGTGGGCGTGGCCTCATTCTTTACGGGAGGGATGGCTGCTGCTTTTGCGGCGAGCGGTTTGTGGGGGGCAACCGCGTTAATGGGGGCGTCC…	MNSELRKITLYGVLRARFGKEYNLAVETPREAVRALCVLIDGFEQFLFTSKQRGITYAVFVGKKNIGEDELESARGKTDIRIAPVLMGSKKGGLFQTVFGAALVGVASFFTGGMAAAFAASGLWGATALMGASMFLGGVVQMLSPQPKGVGARQSAENTASYAFGGPVNTVAQGNPVAIGYGERRIGGAIISAGVYTEDKT
ORF062	36437	40138	+	Phage tail tip, host specificity protein J	host specificity protein J [Yersinia enterocolitica]	WP_242365529	0	95	ATGGGCCTCTTCGGCAAAAAAGGTGGTTCTCATACCCCTGTTGAATCACCCGATAGCTTACATTCGATTGCAAAGGCGAAAATTCTCATCGCACTGGGTGAGGGGGAGTTCTATGGTGGGTTTACTGAAAAGGATATCTACCTGGACAGCACCCCGGTGATGAATGAGGACGGTTCTTACAACTTCCCTGACTTCAAGTGGGAGTTTCGTTCCGGTACACAAGATCAGACATTTATTTCAGGATTTCCAGCAGCCGAGAATGAGACAACTTTCGGGCTGGAGGTTAAGCACAGTGCTGCTTTTGTTCGCGCGTTTACTGACACACAGCTAACCTCTCTGCGGGTTCGTCTTGCATGGCCTATCCTGACCCAAAACCACGACAACGGCGATATCACTGGA…	MGLFGKKGGSHTPVESPDSLHSIAKAKILIALGEGEFYGGFTEKDIYLDSTPVMNEDGSYNFPDFKWEFRSGTQDQTFISGFPAAENETTFGLEVKHSAAFVRAFTDTQLTSLRVRLAWPILTQNHDNGDITGTRVDYLIEVSTDGGPYQTMVNGAVEGKTTTIYERSHTVPLPPATTGWRLRVSKLTADSTSAKLINRMNVQAVTEVIDAKFRYPNTALLYVELDSSQFQNIPQVSVKTKMRIIRVPSNYNAFTREYVGTWDGTFKWSWSDNPAWVFYDVVINDRFGAGRYIDATMIDKWELYRIAQYCDQPVPDGYGGNGTEPRYKCDLYIQSEEDAYTVLNDIAAIYRGMTYWSQGKLFALADMPRDVDFIYTPSNIIGKIRWASGSEKNRYSTAL…
ORF063	40205	41842	+	Phage tail fiber protein	hypothetical protein [Yersinia enterocolitica]	WP_427242603	0	94	ATGTCGTGGTATAGAGCCGGTGAGATAGCTGGTTCGGCGGGTAATGCCGTGATTACCGGTGTAAACACCAATTGGATAGATAACAAACAAGCTGTAGGCACAGGGCAGGCGCTTATTATTTCTGTGGGTGATGCCACTCAGATTTATGAGATTGAGCAAGTCGAAAGCGCCACACAAATCCGACTGACATCGCCGCTTAAGCAAGATTACTCCGGCGAATATGCCATCCTCACATTTTACGTAGACTCCGTTCCCGATTTTGCACGTCGCCTGTCTACGCTTATTGGTTATTTCACAACTCAGTTAGCCGGTCTGCAAGACTTGGTGACCAGTGATAGTGATGTAACGTTTATCAAGCCTGACGGGACAAGTGTTATTATCCCCTCAATCCATGCGCTC…	MSWYRAGEIAGSAGNAVITGVNTNWIDNKQAVGTGQALIISVGDATQIYEIEQVESATQIRLTSPLKQDYSGEYAILTFYVDSVPDFARRLSTLIGYFTTQLAGLQDLVTSDSDVTFIKPDGTSVIIPSIHALTKWVDEYKKWFDGARDDIDNVAGNANEAKAARDEAVQARLEAIAAATGSEKYKEQAKDYAAQAAVSEQSASASETAAASALAGAISAKDNAKVSMEGAKVARDRAEAAAQKAKDIAEAADIDKVMEVMSDKMDKTGGTFTGPVTLVGDATNPLEPTTKQQVESEIQAITENVTNAVSSIGTQVNGIANSVSNIDGRVTTLEAGADALLGKNNTWTATNKFIGGLSVAAPAGSSEGGQIDLDDKDGGRAYFIDIDADGNFRVVRSGN…
ORF064	41842	42369	+	Phage tail fiber assembly protein	tail fiber assembly protein [Yersinia enterocolitica]	WP_219643042	7.13406e-118	95	GTGAGTGGTTTGCAGCATTATAAAAATTTCACAATTTCAAAAAAGGCAATAGATGAAGAATTAGGTGTTCCGGTTCTCTATCACGAGGATGAGGAAGGGCGTGATTGGTACGACCTTCAAAAGACATTCTGCAAAGATACCTACAAGGTGGGTTACTCTCAAGATGGTATTGTAAGAACCGTATCAAAGGATGTTTGGGCCATTGCGCCTACCGGTTTATCAATCATTGAGGTTAAATCCATACCGGATGTTTCGGAGGATGAGCTGATTAATGGTTGGTATGAAGTATTTAATGATGAGGTTATCTTTAGGATACCGCCACAAGATGAGATAGACGCGGCAGAGAGAGAACGCAAGCAACAATTGATTGATGAGGTCAGTCAAGAGATTGCTATCTTA…	MSGLQHYKNFTISKKAIDEELGVPVLYHEDEEGRDWYDLQKTFCKDTYKVGYSQDGIVRTVSKDVWAIAPTGLSIIEVKSIPDVSEDELINGWYEVFNDEVIFRIPPQDEIDAAERERKQQLIDEVSQEIAILNDAVDLDMATDEEKSRLTELKRYRIRLSRITEGSHEVWPIKP
ORF065	42889	43206	+	Unknown	hypothetical protein [Yersinia enterocolitica]	MFJ1219555	5.53949e-66	99	TTGCGTTCAACCACCGGTAATTCGTGGAGGTCACCGGGTGTCGGCGGCCTAATTTTTGCGGCTTACTGTGGTGATTCAGATGATGACAATAACCGTAACCTTGCCAGAGGAAAAGGTGTTTCAGGTTCGCGATTGGGAATGTTATCAATTTCAGCAAAATGTAGCACATCAGGTTCTTATACCTCCACGCCACAGTTTATTGTTACATCGCCAAACTCATACCCACAAGCAGGAAGTTTTATTGCACTTTCAGGTAGTACCCTGACAACACTCAGCAAAACGGAAGCCTTTGTTGGACTATTCATACGCATAGCGTGA	MRSTTGNSWRSPGVGGLIFAAYCGDSDDDNNRNLARGKGVSGSRLGMLSISAKCSTSGSYTSTPQFIVTSPNSYPQAGSFIALSGSTLTTLSKTEAFVGLFIRIA
ORF066	43213	43776	+	Phage tail fiber assembly protein	DUF4376 domain-containing protein [Yersinia enterocolitica]	WP_050162967	6.85314e-136	100	ATGGACATTAAAAACATTATCAATCCTCGCTATCTGGAAAGTGGGGCAATTGATTGCGAAGTTCAATTTGCAGGAATGGAGGAATACTTGTCCTATACTGCCACTCCCGACGATACCGCCGAAACGGGACAGACCATTTGGCGGGCACTGATCAGGGGAGATTATGGCAATATTGCCCCTTTTGAAGTCACCCCCGCAATATTACAGGCTGCCAGAGAGCAAAAATGGCAGGAAATCAACGCATGGCGACTGGAACAGGAGGCACAAAGCATCACCTTTGAATACGCAGGCCGGACATGGAATGCAGACCAACAGTCGATGGCGCGTTTATCTCCTGTGGCCGCTATTACTAACACAAACTCGCGGGATGTGATGTCGTGGGGTGATGTGAATAATAAA…	MDIKNIINPRYLESGAIDCEVQFAGMEEYLSYTATPDDTAETGQTIWRALIRGDYGNIAPFEVTPAILQAAREQKWQEINAWRLEQEAQSITFEYAGRTWNADQQSMARLSPVAAITNTNSRDVMSWGDVNNKSVPLSVEQLKGLSEAMALALMEHNDRIYQRQREMKDEVAGLTDLKQVREFVVIW
ORF067	44231	43848	-	Unknown	hypothetical protein [Yersinia enterocolitica]	WP_050123409	7.90571e-82	96	ATGTCTTGGCTCGAAGATATCTCAATCCCCAGCGGGAAAGAATCACTGGGTTCATTATCAACACCAAGTCTTCGTGATGAACCTCCTTGTAGTGAATCCTCTACCGGCGCTGACGATATTGCACCTCAGCTAGTAGAAGATGCAAAATCTTATAGAAAGCTCAGGGAGGTTTTCGCAGAGAAAGCCTACAAAGTAGCCAAAAAATCACTCTATGGTTGGGCATTACTTCTTTTTATTCAAGGATGGTTCTCTCTGATTGGTGTTGATATTTTTTCAGATAAAGTGCTTATAGCAATTACCACCGCTGTTACTCTTAATGTTTTTGCTGCCTTTTTGGGCGTAATAAGAGGATTATTCCCCTCTTCTACATCTCGCAAAGAATAA	MSWLEDISIPSGKESLGSLSTPSLRDEPPCSESSTGADDIAPQLVEDAKSYRKLREVFAEKAYKVAKKSLYGWALLLFIQGWFSLIGVDIFSDKVLIAITTAVTLNVFAAFLGVIRGLFPSSTSRKE
ORF068	44896	44231	-	Unknown	Panacea domain-containing protein [Yersinia]	WP_004392760	9.93547e-111	100	ATGGTGCTGGTTACACAATATCTAGCTGCTGCCCACAAGGCTTCATCCCTCCCCCACAGAAACACTGACTTATCCTCTGGAAAAATTTTTTCGAAGCCTGTTGACACTAAAAAACAAGAACAGCATATTTTGCACCATAACGACTATACAAAGAGTAGAAAATATCCACTGAACCAATGGGATAGGGGGCATAACATGGCTTATTCAGCTGTTGCAGTAGCAAATGCCTTCATTGAAAAGGCACTCAAAGGTGAGCTTAAAGAGCTCACGCCAATGAAACTGCAAAAATTACTGTTTTACACACAGTCATGGCATCTGAAATTGCGTGGAGGAACACCACTTTTTGATGATCTGTTTGCTCGCTGGAAATTTGGACCAGTTATACCAACATTATATAGG…	MVLVTQYLAAAHKASSLPHRNTDLSSGKIFSKPVDTKKQEQHILHHNDYTKSRKYPLNQWDRGHNMAYSAVAVANAFIEKALKGELKELTPMKLQKLLFYTQSWHLKLRGGTPLFDDLFARWKFGPVIPTLYRLLKKYGANEIDSKISFIQESDGDFERITPSIQKDDEETRKLVDKIIEVYGEYSGPELSSMTHAPNTAWSKGATDGGPISHKDMAEFIH
ORF069	45184	46047	+	Arginase (EC 3.5.3.1)	arginase family protein [Escherichia coli]	EEW2109041	0	91	ATGACTAGTAAAACGCTCAGACTTTTATTTCCCCAATGGCAAGGCGGTAATAACCCACCCTATCACCTTGGGTCGCTTCTTCTCTCGTATCTTTCCCCCGAATCGGATGGCCCTCTTGAGTCTGTTCCGGTCGATGAGCCCACAACGGAGCCACTGGCGGAAGTAGATGGCATTACAGCTAAACCTCAAATTATCAGGCAGCTCAACGATGCAGCTACTCTGATTGAGAAACATAATCCCGATTCAATTGTCGTTTTTGGTGGGGATTGCCTGGTATCACTGGCTCCTTTTACACATCTGCTCAATAAATACGGTGATAAACTGGGTGTGCTATGGATTGACTCTCACCCTGACGTACAGACTGCTAAACAGTATCCAAACGCTCATGCCCATGTTCTT…	MTSKTLRLLFPQWQGGNNPPYHLGSLLLSYLSPESDGPLESVPVDEPTTEPLAEVDGITAKPQIIRQLNDAATLIEKHNPDSIVVFGGDCLVSLAPFTHLLNKYGDKLGVLWIDSHPDVQTAKQYPNAHAHVLGALIGTGDKDLVAHVTTRLNPSKIMIAGIHDPLAYEAEYLARHDIATIGPEQVKNGGKEVLEWIHRESIEYLAIHLDLDVLDPSLFRSVLFAMPGRGEHDFGDVAEGKLTIEDVLNLIAQATSKTAPVGLTIAEHLPWDMMNLKKMLSVLPLMK
ORF070	46144	46716	+	Transcriptional regulator AcrR family	TetR/AcrR family transcriptional regulator [Escherichia coli]	WP_042093146	1.07014e-131	96	ATGTTAAAGAAAACTGAAACCTACCATAAGCTGATTACCGCTGCTGCTGCCTGTTTTGCAGAAAAAGGCTTCAGTGCGACAAGCGTGCGTGAAATTTCTACCCGCGCTGGGATCAGTCAGGGAGCGATGTACACGTATTTTAAAAGCAAGGATGACCTAATAAAGGCTATCGTTCTTGAAGAGCAGAATTCAGCGCTGACAGCCCATAATGCTCCATCCAGGGGTACTCATTTCGACCGCCTTTGTGCGCAGGTTACTTCGTGCATCAGCGATGTAGGCTACCCAGTTACACATCAGTTGTGGGTTGAAATCATGGCTGAATCTGCGCGGAACCCTGAACTGCAAAAAACGTATATTTCCAGTGATACCATCATGCGGCAAAGTATTGCAGGGATTATC…	MLKKTETYHKLITAAAACFAEKGFSATSVREISTRAGISQGAMYTYFKSKDDLIKAIVLEEQNSALTAHNAPSRGTHFDRLCAQVTSCISDVGYPVTHQLWVEIMAESARNPELQKTYISSDTIMRQSIAGIIAEGITAGEFRQDISLEETTIILFAFIDGLIARKAINASFSFSRDLPMFFELMSKLLK
ORF071	47525	46923	-	Phage antirepressor	ORF6N domain-containing protein [Yersinia enterocolitica]	WP_411916658	5.62225e-141	97	ATGAACAGCATCGATACGCTGAAACCAATTTTGCATAACCAAATCCCTGTTATTACTACTGAACTGTTGGCGCAACTTTACGACACCGAAATTCTGAATATCCAAGTTAATTTCAACAGAAACAAAGAGCGCTTTGTTGAAGGTAAGCACTTTTTCAAAGCAATAGGCGAAGAACTAAAAAGTTTGCGACTTACTTTAAGTAAGTCACAAAATCCAATCTCAACCAAAACCCGTTCCCTAATCCTCTGGACAGAACGCGGTGCTGCCCGTCATGCCAAAATGCTTGAAACAAACCAAGCTTGGGAAGTGTTCGAAAAACTGGAAGACTGCTACTTTAGCCAAAACAAAGAGCATCGTTTACCCTCCCCTCAACAAATTCCCAATCGTTTGAATTATTCC…	MNSIDTLKPILHNQIPVITTELLAQLYDTEILNIQVNFNRNKERFVEGKHFFKAIGEELKSLRLTLSKSQNPISTKTRSLILWTERGAARHAKMLETNQAWEVFEKLEDCYFSQNKEHRLPSPQQIPNRLNYSFLTTVREGKVVSVRMPREDECFLSFETFKECAEKAGYLVIHSEDMMKMTPDQFLKLSRNNRNQPTLK
ORF072	47713	47522	-	Unknown	hypothetical protein [Yersinia wautersii]	WP_051373120	1.70027e-36	100	ATGACAAATCTTCCTCATGACTATTACGTCAACCTTGTAAAAATCCTTCTCAAAAAATCCTCATATGCTGATCGTTTCCGTCTGGCCGAAGTTATAGAGCGCGAGGCAATGCGTATTGCCAGCCATGATCAAGCCGTATCCAACGCCAAAACATCTCTTGTCACCAAAGTAGTGATGGGAGGTGTAAAATGA	MTNLPHDYYVNLVKILLKKSSYADRFRLAEVIEREAMRIASHDQAVSNAKTSLVTKVVMGGVK
ORF073	48104	47793	-	Unknown					ATGGCTTACAGGATTACATGGTTATCAGACGTCCCAAATCACAGAAACAAACGGTTAGTGACCCTTGCTTACCCAGTGCGCCGTAAAGCCCCGTCGTTCAGGGTGAGGAGGATGTCAACACTATTGACTACACAAAGTATCTGGGGCTATATTTCCCACGCAGCCGCAAAATCGGCTGTCGGGATTAGCCTCTCGGAATTCCAAACAGTGCATAACCGCGCTGGCGGTTTTTTTATGCGCCAAGCACAGCAACATCTCAATGGTGGACTGTGTGGGGGAGCCGAAAGGCTCGCCGGATGTTTGGACCGGTAA	MAYRITWLSDVPNHRNKRLVTLAYPVRRKAPSFRVRRMSTLLTTQSIWGYISHAAAKSAVGISLSEFQTVHNRAGGFFMRQAQQHLNGGLCGGAERLAGCLDR
ORF074	48339	48530	+	Isocitrate dehydrogenase [NADP]	isocitrate dehydrogenase [Yersinia wautersii]	CRG51814	1.185e-35	97	ATGATGTTAACTTTACTCTTGGAGTTGCTGCTGCGTCACATGGGCTGGTTCGAAGCCGCAGACCTGATTATCAAAGGCACCGAAGGCGCAATTCAAGCCAAGACGGTCACTTATGATTTCGAACGTCTGATGGAAGGCGCTAAGTTACTGAAATGTTCAGAGTTTGGCGACGCCATTATTAAGCATATGTAA	MMLTLLLELLLRHMGWFEAADLIIKGTEGAIQAKTVTYDFERLMEGAKLLKCSEFGDAIIKHM
